# Supplementary material for: Mitochondrial gene defects in Arabidopsis can broadly affect mitochondrial gene expression through copy number
Source: Plant Physiol. 2023 Jan 27;191(4):2256–75. doi: 10.1093/plphys/kiad024 (PMC10069900; doi:10.1093/plphys/kiad024)
Supplement: kiad024_Supplementary_Data [file kiad024_supplementary_data.zip]

Archive with 2 entries (2 files):
- 230104 Supplemental Figures HA.pdf
- 230105 supplemental tables withItalic.xlsx
