# Supplementary material for: Mitochondrial gene defects in Arabidopsis can broadly affect mitochondrial gene expression through copy number
Source: Plant Physiol. 2023 Jan 27;191(4):2256–75. doi: 10.1093/plphys/kiad024 (PMC10069900; doi:10.1093/plphys/kiad024)
Supplement: kiad024_Supplementary_Data [file kiad024_supplementary_data.zip › 230105 supplemental tables withItalic.xlsx]

## Sheet: Table S1 DEGs number
Supplemental Table 1 The actual number of DEGs detected in the mutants for each genome.
Genome	Nuclear			Mitochondrial			Chloroplast			Total(Nu+mt+chl)
	induced	repressed		induced	repressed		induced	repressed		induced	repressed		in sum
nad7 2-T2	2639	4400		139	3		0	87		2778	4490		7268
slo3	954	1158		116	0		3	11		1073	1169		2242
up to	32548	32548		152	152		133	133		32833	32833

## Sheet: Table S2 DEGs nad7 2-T2 
Supplemental Table 2 The lists of DEGs detected in nad7 2-T2
Genes with log2 FC (fold change) > 1 are shown as induced genes (magenta), and genes with log2 FC < -1 are shown as suppressed genes (green).
gene ID	baseMean	log2FoldChange	lfcSE	stat	pvalue	padj		Induced DEGs	repressed DEGs
AT1G01060	1702.75	4.23177	0.332584	-12.7239	4.35541e-37	1.39776e-34
AT1G01070	511.912	1.33553	0.481635	-2.77291	0.00555567	0.0184373
AT1G01640	395.189	1.65099	0.354992	-4.65077	3.30706e-06	2.72309e-05
AT1G01720	10158.6	1.21986	0.249697	-4.88535	1.03244e-06	9.61976e-06
AT1G01725	425.126	1.0115	0.344323	-2.93764	0.00330717	0.0118948
AT1G01770	2516.63	1.09407	0.222606	-4.91482	8.88654e-07	8.4319e-06
AT1G02060	561.805	1.54916	0.513159	-3.01887	0.00253719	0.00951279
AT1G02080	17840.7	1.50958	0.344196	-4.38582	1.15549e-05	8.30125e-05
AT1G02220	5398.22	3.69698	0.619256	-5.97003	2.37209e-09	3.72382e-08
AT1G02230	234.528	2.66297	0.982001	-2.71178	0.00669222	0.021496
AT1G02310	890.657	2.66331	0.503063	-5.2942	1.19538e-07	1.36455e-06
AT1G02360	1617.68	2.99801	0.782512	-3.83126	0.000127486	0.000697639
AT1G02390	297.044	2.6343	0.672405	-3.91773	8.93869e-05	0.000510987
AT1G02410	967.155	1.21246	0.3924	-3.08986	0.00200254	0.00773822
AT1G02520	2817.7	1.73657	0.707122	-2.45583	0.0140561	0.0401991
AT1G02770	57.4749	2.59386	0.866622	-2.99307	0.0027619	0.0102197
AT1G02920	64129.4	3.33676	0.960397	-3.47435	0.000512087	0.00235284
AT1G03060	11947.6	1.35686	0.372077	-3.64671	0.000265623	0.00133221
AT1G03080	13033.1	1.0297	0.257419	-4.0001	6.33168e-05	0.000377001
AT1G03100	415.106	1.65882	0.61105	-2.71471	0.00663346	0.0213532
AT1G03106	24.808	3.87595	1.41237	-2.74429	0.00606424	0.019828
AT1G03200	263.563	2.69371	0.566989	-4.75091	2.02501e-06	1.74983e-05
AT1G03220	24222.8	3.91715	0.442871	-8.84489	9.16152e-19	5.57007e-17
AT1G03380	5210.64	1.26594	0.288197	-4.39263	1.11988e-05	8.07745e-05
AT1G03390	70.5239	2.91484	1.08282	-2.6919	0.00710464	0.0225974
AT1G03610	2253.58	1.73783	0.618941	-2.80775	0.00498891	0.0168063
AT1G03750	843.246	1.16786	0.22565	-5.17557	2.27222e-07	2.45139e-06
AT1G03760	1480.48	1.18113	0.450857	-2.61974	0.00879964	0.0271342
AT1G03770	1257.13	1.63695	0.296404	-5.52271	3.33802e-08	4.1854e-07
AT1G03790	322.31	6.38766	1.44313	-4.42625	9.58843e-06	7.04421e-05
AT1G03800	89.3399	2.34077	0.699139	-3.34807	0.000813772	0.00352978
AT1G03830	763.983	1.41811	0.329544	-4.30324	1.68318e-05	0.0001165
AT1G03850	1155.83	1.52513	0.525648	-2.90144	0.00371455	0.0130999
AT1G03905	368.755	1.23266	0.480004	-2.56801	0.0102285	0.030751
AT1G03960	451.901	1.21516	0.312302	-3.89099	9.98348e-05	0.000562095
AT1G03970	1058.25	1.30757	0.23049	-5.673	1.40315e-08	1.89425e-07
AT1G04103	66.23	2.58868	0.563542	-4.59358	4.35702e-06	3.48576e-05
AT1G04350	1632.85	1.01588	0.315087	-3.22413	0.00126358	0.00518459
AT1G04427	61.5548	1.77822	0.659431	-2.69661	0.00700502	0.0223338
AT1G04440	6807.47	1.17072	0.168824	-6.93454	4.07541e-12	1.0281e-10
AT1G04555	295.46	1.11754	0.366754	-3.0471	0.00231059	0.00875905
AT1G04580	2624.4	9.2499	1.13094	-8.17897	2.86274e-16	1.29144e-14
AT1G04780	4545.69	1.05205	0.145084	-7.25128	4.12849e-13	1.21005e-11
AT1G04850	5236.16	1.04573	0.31642	-3.30489	0.00095012	0.00402749
AT1G04880	30.7107	2.2196	0.742417	-2.98969	0.00279263	0.0103089
AT1G04973	168.044	3.27526	1.10017	-2.97705	0.00291036	0.0106689
AT1G05060	977.513	1.68256	0.297	-5.66518	1.46874e-08	1.97334e-07
AT1G05330	138.075	5.22486	1.3685	-3.81796	0.000134561	0.000731929
AT1G05340	867.915	1.08283	0.429999	-2.51821	0.0117953	0.0346399
AT1G05347	1900.6	1.39418	0.531278	-2.62419	0.00868546	0.0268376
AT1G05400	95.1252	2.18269	0.793289	-2.75145	0.00593322	0.0194817
AT1G05620	2198.31	1.80428	0.553471	-3.25993	0.00111439	0.00464843
AT1G05783	109.055	1.52854	0.468683	-3.26136	0.00110881	0.00463047
AT1G05890	6254.72	1.38241	0.143938	-9.6042	7.67509e-22	6.70988e-20
AT1G05894	78.1023	3.33231	0.899509	-3.70458	0.000211738	0.00109243
AT1G06040	1503.47	2.65988	0.500193	-5.31771	1.05083e-07	1.21043e-06
AT1G06140	104.347	1.47685	0.442666	-3.33626	0.000849139	0.00365939
AT1G06163	135.151	6.06071	1.32826	-4.5629	5.04507e-06	3.96613e-05
AT1G06420	52.8473	3.36192	1.14914	-2.92561	0.00343784	0.0122881
AT1G06430	6367.82	1.17154	0.246112	-4.7602	1.93401e-06	1.68036e-05
AT1G06440	231.428	1.30688	0.315579	-4.14123	3.45452e-05	0.00022128
AT1G06450	359.387	1.22958	0.473864	-2.5948	0.00946451	0.0287921
AT1G06453	51.2094	6.19154	1.7017	-3.63845	0.000274289	0.00137244
AT1G06457	370.724	3.14564	0.843961	-3.72724	0.00019359	0.00101031
AT1G06520	629.676	3.48014	0.751183	-4.63288	3.60618e-06	2.94642e-05
AT1G06550	2673.75	1.75318	0.349608	-5.01469	5.31182e-07	5.27706e-06
AT1G06840	3590.16	2.028	0.175655	-11.5454	7.79158e-31	1.42115e-28
AT1G06970	35.6098	3.13575	0.782308	-4.00833	6.11506e-05	0.00036634
AT1G07143	65.0473	3.98206	1.25987	-3.16069	0.00157396	0.00629013
AT1G07230	2653.56	1.02495	0.20801	-4.92743	8.3318e-07	7.95018e-06
AT1G07310	1129.8	1.45764	0.271334	-5.37212	7.78164e-08	9.16766e-07
AT1G07350	11683.7	1.36375	0.381463	-3.57505	0.000350161	0.00169198
AT1G07367	238.292	5.84123	2.33761	-2.4988	0.0124614	0.0363434
AT1G07373	267.181	4.41033	1.02294	-4.31145	1.62187e-05	0.000112686
AT1G07410	223.808	1.16324	0.483745	-2.40465	0.0161878	0.0451842
AT1G07510	2648.74	1.21568	0.195205	-6.22773	4.73253e-10	8.48542e-09
AT1G07520	49.2795	5.2016	1.96189	-2.65132	0.00801775	0.0251018
AT1G07610	2073.69	1.7794	0.665604	-2.67336	0.00750945	0.0237036
AT1G07670	7106.58	1.37805	0.309491	-4.45264	8.48196e-06	6.30858e-05
AT1G07703	17.85	2.57232	0.814691	-3.15742	0.00159171	0.00635106
AT1G07710	159.68	1.81482	0.731619	-2.48056	0.0131177	0.037926
AT1G07810	6915.92	1.30732	0.168177	-7.77351	7.63406e-15	2.88015e-13
AT1G07870	1506.55	1.28934	0.263014	-4.90219	9.4776e-07	8.91444e-06
AT1G07970	1069.01	1.1453	0.306848	-3.73246	0.000189621	0.000992459
AT1G08043	217.358	1.93732	0.742085	-2.61065	0.00903711	0.0277315
AT1G08050	518.591	1.43493	0.58011	-2.47355	0.0133779	0.0385551
AT1G08060	3805.26	1.03656	0.299161	-3.46489	0.000530453	0.00242754
AT1G08270	148.353	1.74117	0.439234	-3.9641	7.36721e-05	0.000429974
AT1G08290	437.971	1.82003	0.634805	-2.86707	0.00414288	0.0143601
AT1G08315	909.665	1.36817	0.538279	-2.54174	0.0110301	0.0327991
AT1G08320	1049.28	2.21284	0.518496	-4.26781	1.97402e-05	0.00013396
AT1G08420	4179.36	1.22244	0.383159	-3.19042	0.00142067	0.00574361
AT1G08440	157.798	9.18721	1.51634	-6.05879	1.37152e-09	2.24626e-08
AT1G08600	1933.05	1.69667	0.449838	-3.77174	0.000162114	0.000863642
AT1G08620	5949.02	1.58291	0.213168	-7.42565	1.12228e-13	3.56111e-12
AT1G08720	3651.72	1.02356	0.216757	-4.72216	2.33351e-06	1.99466e-05
AT1G08830	4033.48	1.72091	0.46392	-3.70949	0.000207679	0.00107389
AT1G08920	5413.84	2.92164	0.472793	-6.17954	6.42886e-10	1.12718e-08
AT1G08940	874.863	1.49475	0.49988	-2.99023	0.00278771	0.0102956
AT1G09180	98.2266	4.03106	1.0883	-3.70401	0.000212219	0.00109424
AT1G09380	3111.83	9.25223	1.06974	-8.64901	5.19481e-18	2.86313e-16
AT1G09400	159.929	2.22854	0.573547	-3.88554	0.000102101	0.000573833
AT1G09410	153.785	2.12584	0.595296	-3.57107	0.000355525	0.00171361
AT1G09427	37.3392	1.57229	0.666077	-2.36052	0.0182492	0.0498569
AT1G09460	291.537	1.3244	0.51285	-2.58244	0.00981052	0.0296526
AT1G09480	599.051	2.28576	0.600073	-3.80913	0.000139456	0.000754832
AT1G09500	3933.83	3.0422	0.665637	-4.57035	4.86905e-06	3.84444e-05
AT1G09560	3784.46	2.70343	0.352707	-7.6648	1.79111e-14	6.41384e-13
AT1G09680	246.44	1.20466	0.444712	-2.70885	0.00675176	0.0216598
AT1G09740	2847.16	1.54039	0.553204	-2.78448	0.00536133	0.0178662
AT1G09770	7344.32	1.08975	0.365862	-2.97857	0.00289593	0.0106253
AT1G09797	936.272	2.30803	0.598934	-3.85356	0.000116412	0.000642304
AT1G09867	177.472	1.41511	0.527743	-2.68144	0.0073306	0.0232142
AT1G09910	1607.64	1.33942	0.294848	-4.54275	5.55243e-06	4.31151e-05
AT1G09935	26.136	5.54915	1.72593	-3.21517	0.00130369	0.0053276
AT1G09960	229.094	1.43049	0.275082	-5.20023	1.99037e-07	2.17227e-06
AT1G09987	31.056	3.64847	1.42418	-2.5618	0.0104132	0.0311915
AT1G10140	2636.83	1.69852	0.564302	-3.00995	0.0026129	0.00976056
AT1G10155	1073.52	2.01134	0.810583	-2.48134	0.0130888	0.037864
AT1G10170	23265.8	1.64186	0.359132	-4.57174	4.83693e-06	3.82503e-05
AT1G10220	98.661	2.96201	1.04029	-2.8473	0.0044092	0.0151575
AT1G10280	373.203	1.10248	0.4063	-2.71345	0.0066586	0.0214179
AT1G10320	408.334	1.04208	0.298473	-3.49137	0.000480551	0.00222609
AT1G10390	4942.44	1.17088	0.332953	-3.51664	0.000437041	0.00204887
AT1G10400	94.6252	3.98048	0.985857	-4.03758	5.40048e-05	0.000328894
AT1G10410	5302.25	1.06569	0.284328	-3.74811	0.000178169	0.00093911
AT1G10417	75.663	1.20303	0.476024	-2.52724	0.0114963	0.03393
AT1G10540	152.891	3.51046	0.617503	-5.68492	1.30873e-08	1.78196e-07
AT1G10660	2173.5	1.62908	0.406594	-4.00664	6.15874e-05	0.000368434
AT1G10770	38.3029	2.09349	0.856946	-2.44297	0.014567	0.0413754
AT1G10970	373.868	1.45962	0.300112	-4.86358	1.15281e-06	1.05718e-05
AT1G10990	545.078	2.47517	0.76505	-3.2353	0.00121514	0.00500444
AT1G11090	37.6531	9.62959	3.96393	-2.4293	0.0151279	0.0426864
AT1G11100	1604.6	2.47162	0.364147	-6.78743	1.14152e-11	2.67972e-10
AT1G11170	210.529	1.45214	0.519732	-2.79402	0.0052057	0.0174139
AT1G11190	442.79	3.19239	0.785253	-4.06543	4.79448e-05	0.000295394
AT1G11300	373.526	4.36176	0.621733	-7.01549	2.29152e-12	5.95867e-11
AT1G11310	8242.52	1.63668	0.412335	-3.96929	7.20863e-05	0.000421495
AT1G11420	302.94	1.46325	0.521119	-2.8079	0.00498659	0.0168007
AT1G11480	5578.78	1.38978	0.235072	-5.91213	3.37711e-09	5.14542e-08
AT1G11580	20335.9	2.215	0.635856	-3.48349	0.000494921	0.0022839
AT1G11840	15617.9	1.34727	0.325649	-4.1372	3.51569e-05	0.000224575
AT1G11925	358.155	5.12239	0.790905	-6.47661	9.38034e-11	1.87703e-09
AT1G12030	315.607	3.26498	0.820849	-3.97756	6.96254e-05	0.000408993
AT1G12200	3259.83	1.37755	0.413605	-3.3306	0.000866582	0.00372254
AT1G12240	9733.82	1.78776	0.509174	-3.5111	0.000446254	0.00208688
AT1G12290	450.531	1.03575	0.360576	-2.87248	0.00407262	0.0141617
AT1G12370	196.089	1.697	0.467941	-3.62653	0.00028725	0.00142853
AT1G12520	1079.82	1.72358	0.281386	-6.12529	9.05158e-10	1.54535e-08
AT1G12805	1687.08	4.04331	1.69875	-2.38017	0.0173047	0.0477593
AT1G12810	1194.53	1.09951	0.40122	-2.74041	0.00613621	0.0200043
AT1G12940	46.1789	3.92462	1.20395	-3.25978	0.001115	0.00464943
AT1G12980	6.10068	6.54786	2.73871	-2.39085	0.0168092	0.0466416
AT1G13080	1064.51	2.11798	0.3693	-5.73511	9.74464e-09	1.37177e-07
AT1G13220	1292.57	1.11966	0.222548	-5.03109	4.87701e-07	4.8853e-06
AT1G13360	6016.85	1.69251	0.218081	-7.76092	8.43137e-15	3.14817e-13
AT1G13440	82527.2	1.61513	0.501088	-3.22324	0.00126749	0.00519811
AT1G13520	1255.23	5.28502	0.711215	-7.43097	1.07802e-13	3.42922e-12
AT1G13609	1237.92	4.37721	1.13741	-3.8484	0.000118892	0.000654566
AT1G13610	80.792	2.47795	0.873489	-2.83685	0.00455617	0.0155971
AT1G14040	1766.58	2.49148	0.289936	-8.5932	8.45779e-18	4.60151e-16
AT1G14170	2228.83	1.23673	0.501134	-2.46785	0.0135927	0.0390897
AT1G14200	3443.05	1.5395	0.450612	-3.41646	0.000634415	0.00284527
AT1G14330	2374.68	1.51447	0.414796	-3.65112	0.000261098	0.00131265
AT1G14340	1221.64	1.1889	0.412152	-2.88461	0.00391902	0.0136933
AT1G14540	341.173	2.41018	0.678315	-3.55319	0.000380585	0.0018185
AT1G14550	67.0559	5.52498	1.64284	-3.36307	0.000770809	0.0033746
AT1G14600	218.873	1.18131	0.380534	-3.10434	0.00190703	0.00742003
AT1G14850	4992.61	1.02968	0.264423	-3.89406	9.85811e-05	0.000556831
AT1G14870	6890.52	2.04639	0.515302	-3.97124	7.14986e-05	0.000418638
AT1G15040	2706.06	1.81401	0.616446	-2.94269	0.00325377	0.0117311
AT1G15050	44.6731	3.04747	1.24289	-2.45192	0.0142096	0.0405374
AT1G15100	965.256	1.14847	0.307287	-3.73745	0.000185893	0.000974957
AT1G15130	5588.22	1.23996	0.25197	-4.92106	8.60747e-07	8.18856e-06
AT1G15170	779.789	1.17669	0.392828	-2.99542	0.00274069	0.010159
AT1G15200	1082.97	1.35323	0.452124	-2.99305	0.00276203	0.0102197
AT1G15230	610.247	1.12079	0.301478	-3.71767	0.000201069	0.00104376
AT1G15310	373.476	2.847	0.459545	-6.19526	5.81894e-10	1.02735e-08
AT1G15405	458760	1.87546	0.698891	-2.68349	0.00728592	0.0230986
AT1G15740	3337.92	1.39487	0.43096	-3.23666	0.00120937	0.00498392
AT1G15780	5226.87	1.71921	0.250652	-6.85896	6.93658e-12	1.68451e-10
AT1G16130	844.507	1.43609	0.422873	-3.39603	0.000683716	0.00303737
AT1G16180	7846.54	1.04153	0.209893	-4.96219	6.97042e-07	6.77611e-06
AT1G16310	265.598	1.29885	0.293427	-4.42646	9.57916e-06	7.04147e-05
AT1G16480	289.855	1.11427	0.396512	-2.81018	0.00495131	0.0167093
AT1G16510	395.091	2.27858	0.505607	-4.50662	6.58687e-06	5.027e-05
AT1G16540	2234.93	1.37584	0.219911	-6.25637	3.94049e-10	7.14105e-09
AT1G16730	310.427	4.2835	1.08739	-3.93925	8.17365e-05	0.000471022
AT1G16800	1937.51	1.71914	0.314303	-5.46968	4.5084e-08	5.54592e-07
AT1G17020	8103.01	3.58102	0.670698	-5.33923	9.334e-08	1.08453e-06
AT1G17070	516.432	1.89693	0.584736	-3.24408	0.00117829	0.00487328
AT1G17210	8328.45	1.38409	0.282223	-4.90423	9.37925e-07	8.83657e-06
AT1G17290	26262.9	1.56273	0.234066	-6.67647	2.44761e-11	5.38198e-10
AT1G17310	26.7785	4.14118	1.5806	-2.62001	0.00879281	0.0271197
AT1G17340	3252.31	1.44834	0.230106	-6.29425	3.08891e-10	5.72047e-09
AT1G17345	126.785	3.11033	1.02668	-3.02949	0.00244964	0.00922683
AT1G17360	3497.38	1.19124	0.263192	-4.52614	6.00702e-06	4.62765e-05
AT1G17550	2224.35	1.10914	0.309283	-3.58617	0.000335577	0.00163215
AT1G17630	224.229	1.41717	0.455851	-3.10884	0.00187822	0.00732255
AT1G17830	759.166	1.00817	0.356523	-2.82777	0.00468729	0.0159555
AT1G17960	725.622	4.50856	0.508779	-8.86154	7.89159e-19	4.89182e-17
AT1G17990	853.412	1.633	0.459143	-3.55662	0.000375659	0.001797
AT1G18020	947.723	1.5315	0.36991	-4.1402	3.47003e-05	0.000222049
AT1G18200	574.865	2.39554	0.488598	-4.90289	9.44377e-07	8.89075e-06
AT1G18330	3011.5	2.4815	0.786518	-3.15504	0.00160474	0.006392
AT1G18720	3325.79	1.58436	0.404244	-3.91933	8.87964e-05	0.000507955
AT1G18830	564.536	6.55336	1.02888	-6.36939	1.8978e-10	3.64506e-09
AT1G18860	213.273	2.52687	0.77687	-3.25263	0.00114343	0.00475375
AT1G18890	1995.32	1.02823	0.259183	-3.96719	7.27263e-05	0.000424944
AT1G18900	2138.12	1.17022	0.450733	-2.59627	0.00942427	0.0286904
AT1G18970	183.136	4.30902	1.13298	-3.80326	0.000142804	0.000771143
AT1G18980	443.208	3.74877	0.823078	-4.55458	5.24915e-06	4.10492e-05
AT1G19025	777.545	2.86082	0.979238	-2.92148	0.00348377	0.0124155
AT1G19140	1454.91	1.70046	0.347646	-4.89135	1.00147e-06	9.36568e-06
AT1G19200	428.126	1.54359	0.623817	-2.47442	0.0133451	0.0384869
AT1G19270	1607.46	1.0003	0.184037	-5.43533	5.46936e-08	6.63468e-07
AT1G19394	116.633	1.35572	0.494814	-2.73986	0.00614659	0.0200301
AT1G19490	266.535	1.16875	0.469706	-2.48825	0.0128374	0.0372641
AT1G19750	50.9973	2.61624	0.91362	-2.8636	0.00418859	0.0144887
AT1G19840	279.307	2.76639	0.927745	-2.98185	0.00286517	0.0105383
AT1G19850	4432.74	1.28032	0.539156	-2.37467	0.0175646	0.048346
AT1G20110	3241.44	1.25887	0.362731	-3.47053	0.000519437	0.00238315
AT1G20120	98.6806	2.99419	1.0673	-2.80538	0.00502566	0.0169076
AT1G20180	135.885	6.76172	1.51143	-4.47371	7.68733e-06	5.76447e-05
AT1G20270	1275.92	1.69774	0.506103	-3.35453	0.000794997	0.00346018
AT1G20350	268.389	2.04975	0.56374	-3.63598	0.000276927	0.00138425
AT1G20380	465.79	1.3691	0.297907	-4.59572	4.31255e-06	3.45454e-05
AT1G20400	47.6826	4.5509	1.53039	-2.97368	0.00294252	0.0107728
AT1G20630	6643.98	2.36516	0.253833	-9.31778	1.18799e-20	9.04474e-19
AT1G20920	3403.49	1.45966	0.554389	-2.63291	0.00846565	0.0262898
AT1G20925	29.7677	4.50951	1.54688	-2.91522	0.0035544	0.0126259
AT1G20960	16879.9	1.37513	0.421753	-3.26052	0.00111209	0.00464187
AT1G21160	1968.66	1.26964	0.193789	-6.55165	5.69057e-11	1.17391e-09
AT1G21170	1494.64	1.10655	0.387855	-2.85299	0.00433099	0.014923
AT1G21210	124.927	1.86664	0.707917	-2.6368	0.0083691	0.0260442
AT1G21280	25.3714	9.06057	2.54162	-3.56487	0.000364031	0.00174896
AT1G21310	4289.66	4.07034	0.892927	-4.55843	5.15385e-06	4.03912e-05
AT1G21410	1710.18	1.20505	0.336376	-3.58247	0.000340366	0.00165154
AT1G21550	373.748	1.93637	0.554742	-3.49058	0.000481971	0.00223063
AT1G21580	9031.67	1.11415	0.299588	-3.71896	0.000200046	0.00103929
AT1G21770	2137.72	1.97192	0.426912	-4.61903	3.85529e-06	3.12979e-05
AT1G22110	137.226	3.52729	0.540192	-6.5297	6.59009e-11	1.34849e-09
AT1G22190	6696.02	1.78608	0.552513	-3.23264	0.00122651	0.00504639
AT1G22280	1564.68	1.12371	0.356984	-3.1478	0.00164506	0.00652763
AT1G22360	7665.19	1.50319	0.504229	-2.98116	0.00287162	0.0105529
AT1G22750	1198.13	1.38914	0.263576	-5.27036	1.36155e-07	1.54013e-06
AT1G22770	3250.7	3.20024	0.443889	-7.20954	5.61407e-13	1.60384e-11
AT1G22930	14364.7	1.93957	0.224277	-8.64806	5.23805e-18	2.8807e-16
AT1G22985	227.146	2.37548	0.401486	-5.91671	3.28438e-09	5.0162e-08
AT1G23020	5100.58	1.73082	0.713035	-2.42739	0.0152077	0.042864
AT1G23120	1271.65	2.51117	0.524825	-4.78477	1.71185e-06	1.51064e-05
AT1G23190	10929	1.95409	0.368925	-5.29672	1.179e-07	1.34766e-06
AT1G23380	425.364	2.16817	0.408197	-5.31158	1.08678e-07	1.24901e-06
AT1G23450	629.818	3.12851	0.78802	-3.9701	7.18436e-05	0.000420367
AT1G23560	366.84	3.20815	0.684576	-4.68633	2.78144e-06	2.3358e-05
AT1G23770	9.72417	4.9771	2.09614	-2.37441	0.0175771	0.0483751
AT1G23780	2855.06	1.49742	0.157153	-9.52842	1.5969e-21	1.35406e-19
AT1G23830	156.667	2.5352	0.931061	-2.72291	0.00647088	0.0209122
AT1G24095	504.201	1.49222	0.508409	-2.93508	0.00333461	0.0119748
AT1G24340	1773.69	2.32517	0.282269	-8.23741	1.75979e-16	8.18641e-15
AT1G24460	5761.38	1.30193	0.233554	-5.57441	2.48365e-08	3.19311e-07
AT1G24520	34.7802	3.38401	1.00096	-3.38076	0.000722855	0.00319055
AT1G24580	137.052	3.53158	1.04527	-3.37864	0.000728463	0.00321084
AT1G24706	6275.75	1.06917	0.281207	-3.80208	0.000143489	0.00077451
AT1G24735	83.5202	1.97135	0.701543	-2.81002	0.00495379	0.0167124
AT1G25275	10736	2.05156	0.492916	-4.16209	3.15347e-05	0.000204163
AT1G25277	146.248	2.67111	0.580209	-4.60371	4.15027e-06	3.33931e-05
AT1G25360	216.736	1.38004	0.333636	-4.13636	3.52861e-05	0.000225285
AT1G25540	2878.63	1.00327	0.214484	-4.67761	2.90236e-06	2.4229e-05
AT1G26110	4730.65	1.42954	0.371731	-3.84563	0.000120243	0.00066143
AT1G26240	77.6626	10.535	1.73316	-6.07849	1.21323e-09	2.01171e-08
AT1G26250	29.1318	2.77434	1.02853	-2.69739	0.00698845	0.0222922
AT1G26390	4875.72	8.21365	1.22735	-6.6922	2.19845e-11	4.88068e-10
AT1G26400	65.9283	10.3394	1.7755	-5.82339	5.76667e-09	8.44612e-08
AT1G26410	280.807	6.14748	1.36596	-4.50048	6.78008e-06	5.15429e-05
AT1G26420	1202.74	3.16504	1.05209	-3.00833	0.00262689	0.00980702
AT1G26515	6.26687	4.76432	1.92031	-2.48101	0.013101	0.0378908
AT1G26800	1261.47	1.22647	0.354489	-3.45983	0.000540523	0.00246739
AT1G26930	1373.69	1.45376	0.448122	-3.24412	0.00117814	0.00487328
AT1G27090	2869.11	1.42653	0.555657	-2.56729	0.0102496	0.030807
AT1G27720	298.712	2.33226	0.608767	-3.83112	0.000127559	0.000697888
AT1G27752	3279.67	1.31306	0.273989	-4.79237	1.64825e-06	1.45959e-05
AT1G27760	5173.39	1.0141	0.286701	-3.53712	0.000404519	0.00191768
AT1G28130	3363.41	2.89603	0.703937	-4.11405	3.8878e-05	0.000245621
AT1G28220	9.68069	7.33856	2.62272	-2.79807	0.00514091	0.0172222
AT1G28560	259.053	1.37319	0.287879	-4.77003	1.84194e-06	1.61086e-05
AT1G29030	1164.23	1.20533	0.353633	-3.40842	0.000653397	0.00291799
AT1G29160	416.45	1.95191	0.443833	-4.39785	1.09327e-05	7.90805e-05
AT1G29195	593.26	1.6372	0.424217	-3.85934	0.000113693	0.000629221
AT1G29230	116.234	3.31559	0.704003	-4.70963	2.48169e-06	2.11277e-05
AT1G29290	473.745	2.49998	0.72849	-3.43173	0.000599734	0.00270264
AT1G29310	3252.85	1.03515	0.170464	-6.07253	1.25909e-09	2.07688e-08
AT1G29640	1291.11	2.55425	0.529289	-4.82582	1.39431e-06	1.25711e-05
AT1G29830	62.9922	1.75951	0.590692	-2.97873	0.0028945	0.0106231
AT1G29860	60.4327	3.8748	1.60864	-2.40874	0.0160077	0.0447458
AT1G30040	439.249	1.61535	0.536137	-3.01294	0.00258727	0.00967334
AT1G30220	371.956	3.44083	0.465847	-7.38618	1.51111e-13	4.69501e-12
AT1G30400	21119.2	1.30026	0.231912	-5.60668	2.06242e-08	2.68698e-07
AT1G30450	3483.3	1.07098	0.215114	-4.97867	6.40231e-07	6.26467e-06
AT1G30620	1795.71	1.3557	0.351341	-3.85864	0.000114018	0.000630608
AT1G30650	409	1.98789	0.60097	-3.3078	0.000940331	0.00398866
AT1G30660	113.826	5.30004	1.67112	-3.17155	0.00151629	0.00608363
AT1G30700	25438.7	5.79923	0.844711	-6.86534	6.63314e-12	1.61546e-10
AT1G30710	41.8825	9.77605	1.98419	-4.92696	8.35188e-07	7.96633e-06
AT1G30740	34.94	3.14614	0.763783	-4.11916	3.80264e-05	0.00024078
AT1G31280	2804.81	1.61269	0.235423	-6.85019	7.37502e-12	1.78415e-10
AT1G31290	2959.03	5.35023	0.91383	-5.85473	4.77796e-09	7.05507e-08
AT1G31810	1769.14	1.81052	0.547585	-3.30638	0.000945087	0.00400682
AT1G31814	687.274	1.0692	0.297176	-3.59787	0.000320832	0.00157149
AT1G31930	2977.63	1.22356	0.435982	-2.80643	0.00500932	0.0168638
AT1G32170	3363.71	2.00349	0.427858	-4.6826	2.83261e-06	2.37092e-05
AT1G32230	17723.3	1.33745	0.202219	-6.61386	3.74426e-11	7.97716e-10
AT1G32480	21.2323	3.56313	1.28589	-2.77094	0.0055894	0.0185239
AT1G32490	4828.83	1.01412	0.165799	-6.11657	9.56088e-10	1.62464e-08
AT1G32530	1412.74	1.00523	0.254817	-3.9449	7.98326e-05	0.000461783
AT1G32750	5835.67	1.67371	0.342276	-4.88994	1.00865e-06	9.4258e-06
AT1G32880	145.745	2.46349	0.881141	-2.79579	0.00517728	0.0173395
AT1G32940	11531.9	2.33987	0.770305	-3.03759	0.00238476	0.00900786
AT1G32950	577.53	3.46582	0.369094	-9.39008	5.9952e-21	4.72038e-19
AT1G32960	1793.15	2.02877	0.575659	-3.52425	0.000424679	0.00200175
AT1G33020	187.618	7.73823	1.56546	-4.94309	7.68951e-07	7.40137e-06
AT1G33030	895.047	1.79806	0.416213	-4.32006	1.55986e-05	0.000109065
AT1G33040	883.151	1.94589	0.753295	-2.58317	0.00978966	0.0296002
AT1G33050	15556.6	2.52862	0.658017	-3.8428	0.000121641	0.000668391
AT1G33055	3042.82	2.7365	0.900471	-3.03897	0.00237392	0.00897124
AT1G33250	1257.75	1.80863	0.486443	-3.71807	0.000200754	0.00104233
AT1G33350	141.222	1.19723	0.464087	-2.57976	0.0098869	0.0298514
AT1G33410	4599.59	1.11824	0.323271	-3.45913	0.00054192	0.00247243
AT1G33415	1815.56	1.09679	0.3035	-3.61381	0.000301732	0.00148974
AT1G33520	461.695	1.75809	0.558195	-3.14959	0.00163497	0.00649506
AT1G33560	3442.4	1.25785	0.336175	-3.74166	0.000182807	0.000961158
AT1G33590	5992.61	2.11306	0.667144	-3.16732	0.00153853	0.0061631
AT1G33680	3578.37	1.07157	0.289097	-3.70659	0.000210065	0.00108468
AT1G33730	236.909	5.21906	1.09554	-4.7639	1.89889e-06	1.65325e-05
AT1G33790	1403.67	1.20445	0.504998	-2.38506	0.0170762	0.047253
AT1G34180	812.546	1.11124	0.295075	-3.76594	0.00016592	0.000881882
AT1G34300	2628.7	1.07876	0.126804	-8.50726	1.78085e-17	9.34781e-16
AT1G35140	5212.43	3.10149	0.765603	-4.05105	5.09893e-05	0.000312104
AT1G35660	3209.23	1.40629	0.323157	-4.35173	1.35069e-05	9.57876e-05
AT1G35720	23472.7	1.02878	0.426999	-2.40933	0.0159819	0.0446883
AT1G35910	700.221	3.8819	0.81357	-4.77144	1.82915e-06	1.60133e-05
AT1G36060	1398.04	3.02361	0.9416	-3.21115	0.00132207	0.00539141
AT1G36180	3394.83	4.49833	0.482094	-9.33082	1.0505e-20	8.07073e-19
AT1G36622	522.267	2.79268	0.808723	-3.4532	0.000553979	0.002522
AT1G42980	655.518	3.15915	0.854903	-3.69533	0.000219603	0.00112818
AT1G42990	6284.12	1.4319	0.274004	-5.22586	1.7335e-07	1.91182e-06
AT1G43000	24.2718	2.41991	0.782644	-3.09197	0.00198833	0.00768799
AT1G43245	272.761	1.93254	0.500776	-3.8591	0.000113806	0.000629711
AT1G43800	8772.71	2.16943	0.820812	-2.64302	0.00821692	0.0256272
AT1G44170	4059.95	1.97036	0.474102	-4.15598	3.23898e-05	0.000209057
AT1G44446	2380.36	1.41273	0.279263	-5.05876	4.21981e-07	4.28625e-06
AT1G44910	1142.11	1.60671	0.39716	-4.04551	5.22086e-05	0.00031895
AT1G45150	849.174	1.0536	0.283349	-3.71839	0.000200494	0.00104141
AT1G47128	21378.8	1.71847	0.44962	-3.82205	0.000132348	0.000720818
AT1G47395	1415.72	3.39007	0.808042	-4.19542	2.72367e-05	0.000179126
AT1G47400	906.074	2.81118	0.806733	-3.48465	0.000492779	0.00227609
AT1G47510	2755.09	2.91728	0.687314	-4.24446	2.19118e-05	0.000147005
AT1G47530	5014.73	1.4178	0.328903	-4.31071	1.62732e-05	0.000112972
AT1G47570	1280.84	1.11411	0.241118	-4.62063	3.82579e-06	3.10982e-05
AT1G47870	551.304	1.12003	0.342376	-3.27134	0.00107038	0.00448775
AT1G47890	281.753	2.4768	0.481585	-5.143	2.70378e-07	2.87538e-06
AT1G47980	30.0495	6.94069	1.70087	-4.08066	4.49073e-05	0.000278711
AT1G48090	21806.8	1.38031	0.315098	-4.38059	1.18356e-05	8.48612e-05
AT1G48150	9.62938	4.80449	1.91244	-2.51224	0.0119969	0.0351302
AT1G48220	37.2008	4.83672	1.7087	-2.83064	0.00464548	0.0158387
AT1G48260	656.454	2.84253	0.528472	-5.37877	7.49954e-08	8.86414e-07
AT1G48410	10815.2	1.02038	0.317555	-3.21322	0.00131256	0.00535953
AT1G48490	5965.57	1.0498	0.18751	-5.59862	2.16071e-08	2.80063e-07
AT1G48560	232.215	2.16686	0.387484	-5.59212	2.24313e-08	2.89857e-07
AT1G48605	261.035	1.94605	0.376744	-5.16546	2.39854e-07	2.57561e-06
AT1G48790	2771.51	1.02355	0.174736	-5.85768	4.69369e-09	6.93468e-08
AT1G48970	1531.67	1.0642	0.235351	-4.52175	6.13292e-06	4.71677e-05
AT1G49050	1974.53	1.22969	0.231096	-5.32115	1.03112e-07	1.18882e-06
AT1G49160	1064.45	1.84484	0.291811	-6.32204	2.58128e-10	4.84764e-09
AT1G49360	1138.96	1.26239	0.205455	-6.14436	8.02857e-10	1.38186e-08
AT1G49405	162.798	2.14076	0.855966	-2.50099	0.0123846	0.0361403
AT1G49900	253.905	2.91905	0.778637	-3.74892	0.000177594	0.000937308
AT1G50030	13759.8	1.11277	0.249597	-4.45826	8.26264e-06	6.16125e-05
AT1G50310	84.0245	2.89152	1.15427	-2.50505	0.0122434	0.0357575
AT1G50390	40.0825	2.36615	0.598193	-3.9555	7.63746e-05	0.00044401
AT1G50590	277.639	3.26974	0.851737	-3.83891	0.000123579	0.000677429
AT1G50630	1007.2	1.88539	0.358046	-5.26576	1.39614e-07	1.57317e-06
AT1G51020	18.5775	6.01622	2.12342	-2.83327	0.00460751	0.0157413
AT1G51140	641.938	1.57211	0.5852	-2.68644	0.00722172	0.0229009
AT1G51350	1648.19	1.03947	0.331977	-3.13116	0.0017412	0.00686116
AT1G51680	9190.74	1.76403	0.597825	-2.95075	0.00317005	0.0114815
AT1G51890	3026.63	1.70603	0.641403	-2.65984	0.00781786	0.0245457
AT1G51960	59.9163	1.49879	0.485924	-3.08442	0.00203951	0.00786069
AT1G51980	16543.7	1.01409	0.233214	-4.34832	1.37185e-05	9.70441e-05
AT1G52080	1263.98	1.49481	0.463621	-3.22421	0.00126322	0.0051841
AT1G52110	63.5384	5.65315	1.63842	-3.45037	0.000559812	0.00254685
AT1G52340	539.882	1.04203	0.28136	-3.70353	0.000212619	0.00109586
AT1G52342	523.464	1.36204	0.434473	-3.13494	0.00171892	0.00678072
AT1G52430	126.623	1.28836	0.532328	-2.42023	0.0155108	0.0435824
AT1G52450	244.957	1.67937	0.428245	-3.92151	8.79951e-05	0.00050394
AT1G52570	291.636	1.15956	0.475734	-2.4374	0.0147931	0.0418725
AT1G52890	6004.31	1.86988	0.43484	-4.30016	1.70677e-05	0.000118035
AT1G53090	1511.09	1.09564	0.362384	-3.02342	0.00249938	0.00938627
AT1G53260	17.1051	4.6023	1.52669	-3.01456	0.00257355	0.00962773
AT1G53330	289.173	1.365	0.412476	-3.30929	0.000935327	0.00396942
AT1G53430	6718.33	1.12787	0.424905	-2.6544	0.00794487	0.024889
AT1G53580	4927.92	1.87161	0.379605	-4.93041	8.20584e-07	7.84563e-06
AT1G53625	45.0187	2.85275	0.812274	-3.51205	0.000444662	0.00208075
AT1G53780	8564.1	1.17214	0.14032	-8.35335	6.6354e-17	3.24137e-15
AT1G53790	585.067	2.2537	0.314258	-7.17149	7.41839e-13	2.08976e-11
AT1G54080	6041.57	1.31759	0.168887	-7.80161	6.11224e-15	2.35507e-13
AT1G54100	34438.7	1.12323	0.350777	-3.20212	0.00136421	0.00554364
AT1G54280	64.5462	3.83897	0.863367	-4.44651	8.72783e-06	6.47008e-05
AT1G54340	3206.32	1.51061	0.288514	-5.23583	1.64247e-07	1.82558e-06
AT1G54400	28.8249	3.10186	1.24791	-2.48564	0.0129318	0.03749
AT1G54490	5787.65	1.15069	0.226485	-5.08065	3.7615e-07	3.86564e-06
AT1G54570	3811.13	1.25489	0.473908	-2.64797	0.00809772	0.0253052
AT1G54710	3716.51	1.29021	0.271026	-4.76049	1.93127e-06	1.67912e-05
AT1G55000	2373.81	1.3328	0.279676	-4.76553	1.88355e-06	1.64145e-05
AT1G55020	44988.1	3.44469	0.88962	-3.87209	0.000107906	0.00060312
AT1G55050	182.406	1.99336	0.421193	-4.73265	2.21612e-06	1.90007e-05
AT1G55170	525.297	1.00663	0.287877	-3.49674	0.000470984	0.00218908
AT1G55175	126.506	1.78468	0.5174	-3.44932	0.00056201	0.00255504
AT1G55250	1982.74	1.04052	0.290729	-3.579	0.000344906	0.00167101
AT1G55320	738.961	1.97091	0.31404	-6.27597	3.47454e-10	6.36489e-09
AT1G55325	6184.06	1.01979	0.291835	-3.4944	0.000475121	0.00220416
AT1G55335	250.401	1.38367	0.535445	-2.58415	0.00976207	0.0295343
AT1G55510	1818.58	1.71898	0.329691	-5.21391	1.84903e-07	2.02761e-06
AT1G55530	4841.17	1.27214	0.3461	-3.67563	0.000237266	0.00120405
AT1G55540	2041.1	1.44625	0.477661	-3.02776	0.00246371	0.00927019
AT1G55580	46.1016	1.55693	0.589244	-2.64226	0.00823557	0.025679
AT1G55610	1548.89	1.09817	0.281547	-3.90049	9.59983e-05	0.000544191
AT1G55820	905.156	1.6977	0.45439	-3.73621	0.000186813	0.00097938
AT1G55860	29026.4	2.12185	0.416419	-5.09548	3.47864e-07	3.59975e-06
AT1G55960	590.425	1.02413	0.339414	-3.01736	0.00254984	0.00955031
AT1G56010	1411.63	1.6941	0.408679	-4.1453	3.39369e-05	0.000217658
AT1G56080	325.45	2.05661	0.321214	-6.40262	1.52736e-10	2.98329e-09
AT1G56140	5436.06	1.23006	0.349574	-3.51875	0.000433589	0.00203608
AT1G56145	3432.49	1.66822	0.354891	-4.70064	2.59343e-06	2.19904e-05
AT1G56300	2305.65	1.11434	0.312781	-3.56269	0.000367071	0.00176123
AT1G56430	452.34	2.75016	0.776615	-3.54121	0.000398294	0.00189206
AT1G56440	1698.42	1.21789	0.316624	-3.84648	0.000119828	0.000659432
AT1G56650	58.6635	5.0634	1.49753	-3.38117	0.000721771	0.00318688
AT1G56690	103.03	1.32176	0.530751	-2.49036	0.0127615	0.0370951
AT1G57870	1623.94	1.27471	0.416254	-3.06233	0.00219622	0.00838313
AT1G58060	2914.48	1.81085	0.330223	-5.48371	4.16507e-08	5.15359e-07
AT1G58360	1928.49	1.80753	0.592426	-3.05107	0.00228029	0.00866072
AT1G58400	983.107	1.2263	0.298615	-4.10662	4.01499e-05	0.000252461
AT1G58410	595.075	2.3322	0.329122	-7.0861	1.3794e-12	3.73633e-11
AT1G58643	33.9755	4.73729	1.07195	-4.41932	9.90141e-06	7.24838e-05
AT1G58936	31.0379	5.19692	1.15909	-4.48364	7.33808e-06	5.53204e-05
AT1G59312	25.8108	4.34966	1.11202	-3.91149	9.17303e-05	0.000522616
AT1G59640	242.258	1.28937	0.444902	-2.89811	0.00375422	0.013214
AT1G59660	1683.76	2.41853	0.809305	-2.9884	0.00280443	0.0103449
AT1G59740	614.778	1.14748	0.437297	-2.62402	0.00868975	0.0268476
AT1G59820	4287.09	1.168	0.188602	-6.19292	5.9058e-10	1.04124e-08
AT1G59870	76950.2	1.3376	0.386105	-3.46433	0.000531558	0.00243172
AT1G59900	8287.33	1.02948	0.274384	-3.75198	0.000175444	0.000928221
AT1G59910	4053.52	1.21708	0.466976	-2.60629	0.00915284	0.0280391
AT1G60190	971.781	3.80956	1.38979	-2.7411	0.00612343	0.0199881
AT1G60500	55.11	3.29104	0.775219	-4.24531	2.18294e-05	0.00014649
AT1G60680	545.896	1.31616	0.457052	-2.87966	0.00398106	0.0138849
AT1G60720	104.18	3.03563	1.10553	-2.74587	0.00603504	0.0197488
AT1G60730	37724.9	2.62308	0.437342	-5.99778	2.00039e-09	3.18367e-08
AT1G60740	783.66	3.83119	0.643595	-5.9528	2.63595e-09	4.08491e-08
AT1G60860	905.889	1.23543	0.327823	-3.7686	0.000164169	0.000873304
AT1G60890	2811.06	2.28415	0.50236	-4.54683	5.44599e-06	4.24185e-05
AT1G60960	908.516	1.51248	0.498474	-3.03422	0.00241161	0.00909709
AT1G60989	421.677	1.08048	0.278098	-3.88526	0.000102222	0.000574259
AT1G61140	4152.32	1.08952	0.21122	-5.15823	2.49293e-07	2.67018e-06
AT1G61280	177.638	2.24546	0.660061	-3.40191	0.000669173	0.00297955
AT1G61290	88.9966	4.04467	1.54436	-2.619	0.00881891	0.0271837
AT1G61400	548.106	1.8774	0.271147	-6.9239	4.39369e-12	1.10072e-10
AT1G61440	656.256	6.11596	0.677639	-9.02539	1.79064e-19	1.20419e-17
AT1G61460	244.779	1.34416	0.52641	-2.55345	0.0106661	0.0318476
AT1G61490	450.517	1.9815	0.284961	-6.95358	3.56125e-12	9.03788e-11
AT1G61500	409.529	1.08458	0.446554	-2.42877	0.0151503	0.0427359
AT1G61550	92.2498	1.6102	0.660171	-2.43906	0.0147256	0.0417138
AT1G61610	467.582	2.76242	0.526737	-5.2444	1.56789e-07	1.74959e-06
AT1G61690	5039.17	1.05448	0.191047	-5.51948	3.39999e-08	4.25889e-07
AT1G61750	48.8844	3.10666	1.25024	-2.48485	0.0129605	0.0375453
AT1G61810	2541.88	4.78772	0.930678	-5.14433	2.68479e-07	2.85758e-06
AT1G61820	12009.1	3.77437	0.639796	-5.89933	3.64983e-09	5.52443e-08
AT1G62130	798.134	1.27758	0.321399	-3.97504	7.03675e-05	0.000412683
AT1G62225	73.8591	8.25608	1.93824	-4.25958	2.04814e-05	0.000138287
AT1G62262	127.229	3.09907	0.542876	-5.70861	1.13905e-08	1.57547e-07
AT1G62290	546.739	1.73527	0.632107	-2.74522	0.00604707	0.0197796
AT1G62300	7133.33	1.64475	0.376567	-4.36775	1.25531e-05	8.94486e-05
AT1G62370	447.805	1.78767	0.635509	-2.81297	0.00490859	0.0165841
AT1G62420	1324.47	2.6522	0.695194	-3.81505	0.000136156	0.000739651
AT1G62530	16.0781	8.22885	3.01474	-2.72954	0.00634228	0.0205753
AT1G62710	1254.19	4.072	0.712728	-5.71326	1.10833e-08	1.53886e-07
AT1G62760	164.19	4.82632	1.0506	-4.59386	4.35118e-06	3.48218e-05
AT1G62810	4240.53	1.45586	0.364459	-3.99457	6.48109e-05	0.000384633
AT1G62840	232.378	2.09137	0.790824	-2.64455	0.00818002	0.0255341
AT1G63020	1524.61	1.35475	0.27119	-4.99556	5.86653e-07	5.77833e-06
AT1G63350	1300.76	1.03582	0.296712	-3.49099	0.000481228	0.0022276
AT1G63440	1705.63	2.07062	0.328582	-6.3017	2.94394e-10	5.47198e-09
AT1G63530	309.216	3.28821	0.624814	-5.26269	1.4196e-07	1.59747e-06
AT1G63770	23444.1	1.80345	0.24462	-7.37246	1.67503e-13	5.156e-12
AT1G64010	32.422	2.11774	0.656437	-3.22612	0.00125481	0.00515445
AT1G64060	3940.62	1.86576	0.2435	-7.66226	1.82689e-14	6.53276e-13
AT1G64110	234.67	2.11247	0.545139	-3.87511	0.000106578	0.000595989
AT1G64170	954.808	2.91174	0.556192	-5.23514	1.64864e-07	1.82979e-06
AT1G64230	13778.5	1.15924	0.355567	-3.26025	0.00111313	0.00464468
AT1G64500	212.082	2.06798	0.75226	-2.74902	0.00597729	0.0195943
AT1G64563	512.65	1.39131	0.459778	-3.02606	0.00247765	0.00931694
AT1G64850	1343.79	1.07155	0.381438	-2.80922	0.0049661	0.016745
AT1G64970	454.16	2.69653	0.484918	-5.56079	2.68557e-08	3.42664e-07
AT1G65080	297.872	1.43518	0.496501	-2.89058	0.0038453	0.0134716
AT1G65280	1256.41	1.46102	0.400872	-3.64461	0.000267798	0.00134259
AT1G65346	178.098	2.3283	0.287281	-8.10464	5.29028e-16	2.28491e-14
AT1G65430	2465.99	1.12121	0.332618	-3.37086	0.000749337	0.00329197
AT1G65440	6549.6	2.12948	0.5472	-3.89159	9.95879e-05	0.000561078
AT1G65510	253.882	1.51849	0.639243	-2.37545	0.0175274	0.0482594
AT1G65690	3795.06	3.66445	0.689425	-5.31523	1.06521e-07	1.22644e-06
AT1G65730	1479.27	1.79577	0.508698	-3.53014	0.000415346	0.00196387
AT1G65970	3277.58	2.28925	0.726369	-3.15164	0.00162359	0.00645692
AT1G66040	212.549	2.89723	0.805408	-3.59721	0.000321646	0.00157487
AT1G66050	537.552	3.03302	0.677261	-4.47837	7.52165e-06	5.65697e-05
AT1G66200	31174.4	1.76382	0.524984	-3.35976	0.000780094	0.00340887
AT1G66260	1576.36	1.21355	0.490503	-2.47409	0.0133577	0.0385088
AT1G66340	2686.9	1.13579	0.230099	-4.93611	7.96971e-07	7.64784e-06
AT1G66540	166.33	2.85564	0.566003	-5.04528	4.52862e-07	4.56881e-06
AT1G66620	483.365	1.59185	0.394993	-4.03006	5.57619e-05	0.000337648
AT1G66650	67.1405	1.77962	0.664998	-2.67613	0.00744777	0.0235406
AT1G66725	118.498	3.06433	0.85401	-3.58816	0.000333019	0.00162117
AT1G66795	13.0743	4.72333	1.63686	-2.8856	0.00390668	0.0136578
AT1G67000	158.792	4.75455	0.911076	-5.21861	1.80273e-07	1.98456e-06
AT1G67020	65.2272	2.59839	0.491619	-5.28538	1.25446e-07	1.4262e-06
AT1G67100	336.596	4.56285	0.559528	-8.15482	3.49715e-16	1.55549e-14
AT1G67105	5218.61	7.59036	0.957012	-7.93131	2.16838e-15	8.82423e-14
AT1G67120	17563.6	1.47423	0.418916	-3.51916	0.000432912	0.00203365
AT1G67220	76.6707	3.34505	0.778703	-4.29567	1.74164e-05	0.000120152
AT1G67360	2785.57	1.0718	0.436922	-2.45307	0.0141644	0.0404539
AT1G67365	620.457	2.53472	0.456213	-5.556	2.76028e-08	3.51488e-07
AT1G67400	372.934	1.00015	0.334641	-2.98873	0.00280138	0.0103384
AT1G67410	546.566	1.12114	0.391523	-2.86353	0.0041895	0.0144887
AT1G67420	666.358	1.30029	0.221133	-5.88014	4.09927e-09	6.1315e-08
AT1G67481	6.35527	5.04959	2.0925	-2.41319	0.0158136	0.0442691
AT1G67580	3932.3	1.1202	0.311292	-3.59855	0.000319997	0.00156831
AT1G67650	566.919	1.43118	0.359142	-3.985	6.74788e-05	0.000398414
AT1G67800	1634.11	1.19424	0.410662	-2.90808	0.0036365	0.0128694
AT1G67930	1463.77	1.3933	0.445743	-3.1258	0.00177321	0.00696995
AT1G67970	327.852	1.08314	0.299851	-3.61224	0.000303558	0.00149701
AT1G67980	1012.78	4.33532	1.09084	-3.97431	7.05837e-05	0.000413759
AT1G67990	14.3668	8.23896	3.37131	-2.44385	0.0145315	0.0412921
AT1G68030	100.693	1.09041	0.43182	-2.52516	0.0115647	0.034093
AT1G68050	697.628	1.04061	0.363144	-2.86556	0.00416269	0.0144117
AT1G68150	290.409	2.24203	0.592692	-3.78279	0.000155081	0.00082931
AT1G68320	72.3798	3.48564	0.624655	-5.58011	2.4037e-08	3.09659e-07
AT1G68440	3334.16	1.39636	0.403787	-3.45817	0.000543859	0.00248038
AT1G68450	780.916	5.22109	0.747611	-6.9837	2.87511e-12	7.37033e-11
AT1G68620	2898.06	2.86514	0.683291	-4.19314	2.75119e-05	0.000180561
AT1G68630	48.5235	3.56217	1.09623	-3.24947	0.00115622	0.00479843
AT1G68690	525.124	2.16362	0.527691	-4.10015	4.12877e-05	0.000258717
AT1G68720	1492.1	1.22094	0.401963	-3.03745	0.00238585	0.00901066
AT1G68765	148.99	4.79687	0.67716	-7.0838	1.40254e-12	3.78714e-11
AT1G68790	1664.88	1.29147	0.426414	-3.02868	0.00245627	0.00924904
AT1G68795	322.333	3.08222	0.768784	-4.00921	6.09221e-05	0.000365316
AT1G68820	2784.15	1.67585	0.315312	-5.31488	1.0673e-07	1.22829e-06
AT1G69310	907.987	1.65631	0.413641	-4.00421	6.22243e-05	0.000371456
AT1G69570	1302.21	4.09334	0.436521	-9.37719	6.77522e-21	5.30161e-19
AT1G69610	495.378	1.05151	0.34593	-3.03965	0.0023685	0.0089558
AT1G69790	619.273	2.92554	0.594053	-4.92471	8.44872e-07	8.05265e-06
AT1G69810	565.213	2.03389	0.510667	-3.98281	6.81058e-05	0.000401089
AT1G69880	14185.8	4.04988	0.734345	-5.51495	3.48877e-08	4.36364e-07
AT1G69890	4020.96	1.71932	0.481071	-3.57393	0.000351659	0.00169821
AT1G69900	596.021	1.68387	0.343092	-4.90792	9.20468e-07	8.7012e-06
AT1G69920	291.006	2.77425	1.0495	-2.64341	0.00820746	0.0256072
AT1G69930	1031.3	1.64666	0.577034	-2.85366	0.00432189	0.0148952
AT1G70140	936.092	1.00096	0.398986	-2.50877	0.0121154	0.0354198
AT1G70250	1307.34	3.04265	0.412839	-7.37006	1.70549e-13	5.23772e-12
AT1G70290	9851.92	1.24354	0.487884	-2.54884	0.0108081	0.0322148
AT1G70320	39966.8	1.60727	0.428606	-3.75001	0.000176829	0.00093423
AT1G70390	57.3283	4.37335	1.49731	-2.92081	0.00349124	0.0124369
AT1G70440	470.36	2.31773	0.462665	-5.00951	5.45682e-07	5.40629e-06
AT1G70510	164.542	2.56185	0.533127	-4.80532	1.54501e-06	1.37876e-05
AT1G70650	226.386	1.50891	0.580555	-2.59908	0.0093473	0.028528
AT1G71140	3168.61	2.20581	0.624495	-3.53214	0.000412208	0.00195012
AT1G71160	13.9716	7.93938	1.97807	-4.0137	5.97752e-05	0.000359459
AT1G71220	10683.5	1.219	0.259401	-4.69928	2.61083e-06	2.21158e-05
AT1G71280	251.68	3.85646	0.704238	-5.47607	4.34877e-08	5.36621e-07
AT1G71330	208.401	1.71046	0.389842	-4.38757	1.14623e-05	8.24644e-05
AT1G71370	53.6076	3.72533	0.823286	-4.52495	6.04087e-06	4.6509e-05
AT1G71450	79.4376	7.4995	1.9837	-3.78056	0.000156479	0.000835731
AT1G71480	475.826	1.15186	0.433404	-2.6577	0.00786758	0.0246804
AT1G71490	395.318	1.53707	0.490961	-3.13073	0.00174374	0.0068701
AT1G71770	79.2904	3.05927	0.661146	-4.62722	3.70602e-06	3.01827e-05
AT1G71830	563.482	1.38736	0.348275	-3.98352	6.79033e-05	0.000400212
AT1G72280	632.298	1.37327	0.460802	-2.98017	0.00288088	0.0105807
AT1G72540	341.388	2.30315	0.491148	-4.68932	2.74114e-06	2.30717e-05
AT1G72760	257.806	3.25877	0.837142	-3.89273	9.91229e-05	0.00055908
AT1G72770	3810.81	1.60424	0.268307	-5.97911	2.24363e-09	3.54409e-08
AT1G72790	1641.19	1.29871	0.23484	-5.53018	3.19911e-08	4.02716e-07
AT1G72830	1076.34	1.00171	0.298391	-3.35702	0.000787876	0.00343686
AT1G72860	124.234	1.94113	0.786434	-2.46826	0.013577	0.039051
AT1G72880	632.059	1.104	0.346893	-3.18255	0.00145985	0.00588232
AT1G72890	439.845	1.40689	0.372408	-3.7778	0.000158217	0.000844478
AT1G72960	77.4436	2.83399	0.741567	-3.82162	0.000132577	0.000721912
AT1G73010	718.978	4.92699	0.528364	-9.32498	1.11e-20	8.50203e-19
AT1G73040	196.52	2.24577	0.754199	-2.97769	0.00290426	0.0106512
AT1G73220	250.245	4.8007	0.890954	-5.38827	7.11383e-08	8.46349e-07
AT1G73260	78294.4	4.60411	1.01335	-4.54344	5.53438e-06	4.30277e-05
AT1G73430	3050.89	1.05476	0.231558	-4.55506	5.23704e-06	4.09672e-05
AT1G73480	3762.35	3.86186	0.523666	-7.37466	1.64764e-13	5.08184e-12
AT1G73650	1975.83	2.22195	0.382448	-5.8098	6.25463e-09	9.08731e-08
AT1G73680	3890.53	2.84728	0.500586	-5.6879	1.28613e-08	1.75403e-07
AT1G73740	325.823	1.61966	0.463612	-3.49356	0.00047662	0.0022095
AT1G73750	1046.24	2.02907	0.460427	-4.40693	1.04846e-05	7.63401e-05
AT1G73810	582.206	2.03135	0.613419	-3.31153	0.000927883	0.00394312
AT1G73920	5907.78	1.27446	0.26629	-4.78599	1.70147e-06	1.502e-05
AT1G74020	8201.39	1.80202	0.599241	-3.00717	0.00263695	0.00983701
AT1G74150	126.305	2.03346	0.414475	-4.9061	9.2903e-07	8.76906e-06
AT1G74190	10.7458	7.82092	3.07775	-2.54111	0.01105	0.0328469
AT1G74230	639.245	1.36501	0.26685	-5.11525	3.13319e-07	3.2784e-06
AT1G74240	446.576	1.23283	0.279537	-4.41027	1.03244e-05	7.53903e-05
AT1G74250	769.172	2.83531	0.494699	-5.73138	9.96191e-09	1.39847e-07
AT1G74290	105.142	2.57119	0.528665	-4.86355	1.15296e-06	1.05718e-05
AT1G74300	336.993	2.14407	0.404204	-5.30443	1.13027e-07	1.29605e-06
AT1G74360	3240.81	1.23502	0.522855	-2.36206	0.0181735	0.0497037
AT1G74410	408.356	1.31225	0.267537	-4.90494	9.34563e-07	8.80832e-06
AT1G74590	1463.74	4.29994	0.855325	-5.02726	4.97533e-07	4.96808e-06
AT1G74740	1505.39	1.18464	0.3797	-3.11995	0.00180883	0.00708471
AT1G74790	4951.53	1.17303	0.425187	-2.75885	0.00580049	0.0191335
AT1G75000	148.492	2.39717	0.788599	-3.03978	0.00236748	0.00895326
AT1G75170	2550.59	1.41478	0.502385	-2.81613	0.00486054	0.0164701
AT1G75230	413.574	1.2449	0.317869	-3.9164	8.98805e-05	0.00051323
AT1G75290	356.853	2.80188	0.357168	-7.84471	4.33951e-15	1.70046e-13
AT1G75450	582.707	1.6313	0.472058	-3.45572	0.000548833	0.00250082
AT1G75520	247.066	3.65851	0.542084	-6.74899	1.48881e-11	3.4221e-10
AT1G75660	9959.07	1.25571	0.249805	-5.02676	4.98828e-07	4.97905e-06
AT1G75850	3684.71	1.25583	0.210237	-5.97343	2.3232e-09	3.65612e-08
AT1G76030	13601.1	1.53887	0.184169	-8.35575	6.50164e-17	3.18832e-15
AT1G76150	4230.03	1.16894	0.359137	-3.25485	0.00113453	0.00472157
AT1G76390	3536.24	1.56793	0.317912	-4.93197	8.14062e-07	7.79416e-06
AT1G76810	9194.24	1.42415	0.368001	-3.86996	0.000108852	0.000607229
AT1G76820	455.626	1.74315	0.352257	-4.94853	7.47752e-07	7.21376e-06
AT1G76900	2605.38	1.09484	0.317006	-3.45369	0.000552975	0.00251833
AT1G76930	7573.97	5.25065	0.79248	-6.62559	3.45871e-11	7.41866e-10
AT1G77010	172.397	1.04405	0.431873	-2.4175	0.0156274	0.0438663
AT1G77120	45486.2	3.93124	0.676099	-5.81459	6.07816e-09	8.84106e-08
AT1G77130	3182.12	1.22548	0.277396	-4.41779	9.9716e-06	7.29189e-05
AT1G77145	433.583	3.78295	0.636298	-5.94524	2.76046e-09	4.25446e-08
AT1G77300	7461.16	1.54285	0.231358	-6.66866	2.58148e-11	5.65184e-10
AT1G77310	375.073	2.01592	0.373434	-5.39834	6.72609e-08	8.021e-07
AT1G77320	1127.03	1.12758	0.240954	-4.67965	2.87369e-06	2.40292e-05
AT1G77640	566.93	2.25253	0.85933	-2.62126	0.00876058	0.0270302
AT1G77740	1155.33	1.12676	0.374641	-3.00757	0.00263346	0.00982723
AT1G77800	3828.39	1.73444	0.415426	-4.17509	2.97869e-05	0.000194086
AT1G77880	23.9499	1.7446	0.643293	-2.71198	0.00668822	0.0214859
AT1G77890	1354.09	1.08735	0.319067	-3.4079	0.000654649	0.00292136
AT1G78280	5040.77	1.24655	0.334766	-3.72365	0.00019636	0.00102245
AT1G78310	543.49	1.16849	0.218438	-5.34928	8.83063e-08	1.02982e-06
AT1G78510	648.241	1.38206	0.353177	-3.91324	9.10661e-05	0.000519181
AT1G78780	1132.53	2.22295	0.554536	-4.00867	6.10608e-05	0.000365948
AT1G78830	19152	1.77439	0.531316	-3.33962	0.000838936	0.0036222
AT1G78920	6887.42	1.07187	0.244047	-4.39204	1.1229e-05	8.09697e-05
AT1G78960	895.797	1.09969	0.405678	-2.71074	0.00671338	0.0215547
AT1G79180	340.498	1.97482	0.715526	-2.75995	0.00578097	0.0190889
AT1G79230	7446.92	1.22721	0.298387	-4.11283	3.90847e-05	0.000246619
AT1G79280	14244.3	1.40812	0.249393	-5.64617	1.64059e-08	2.17656e-07
AT1G79420	223.905	1.26396	0.380015	-3.32607	0.000880812	0.00377153
AT1G79450	1460.4	2.69794	0.665894	-4.05161	5.08672e-05	0.000311506
AT1G79520	1576.6	1.94395	0.315617	-6.15918	7.31207e-10	1.26888e-08
AT1G79530	6304.45	1.92995	0.602459	-3.20346	0.00135788	0.0055197
AT1G79550	24671.8	1.24903	0.281841	-4.43169	9.34989e-06	6.88892e-05
AT1G79610	2085.42	1.42302	0.307369	-4.62967	3.66244e-06	2.98469e-05
AT1G79680	1549.45	3.79025	0.829103	-4.5715	4.84234e-06	3.82693e-05
AT1G79690	8631.87	1.87045	0.228817	-8.17446	2.97189e-16	1.33593e-14
AT1G79810	1242.72	1.12331	0.170214	-6.59938	4.12885e-11	8.72322e-10
AT1G79820	759.072	1.6556	0.34709	-4.76995	1.84274e-06	1.61098e-05
AT1G79920	15030.2	1.06937	0.362475	-2.9502	0.00317573	0.0114988
AT1G80010	1101.88	1.07809	0.322863	-3.33916	0.000840313	0.00362691
AT1G80070	46338.7	1.30123	0.278191	-4.67746	2.90444e-06	2.42384e-05
AT1G80160	2482.2	3.37497	0.793951	-4.25086	2.12952e-05	0.000143171
AT1G80310	361.729	3.61626	1.20147	-3.00986	0.00261365	0.0097619
AT1G80320	88.1508	4.00441	1.18406	-3.38193	0.000719773	0.00317917
AT1G80450	184.642	1.79287	0.579447	-3.09411	0.00197404	0.00763973
AT1G80660	271.016	4.74761	1.09129	-4.35046	1.35855e-05	9.6291e-05
AT1G80790	1040.38	1.74516	0.398802	-4.376	1.20874e-05	8.64953e-05
AT1G80820	1229.99	2.1439	0.341777	-6.27281	3.54594e-10	6.49099e-09
AT1G80930	3304.15	1.52042	0.408656	-3.72053	0.000198804	0.0010339
AT2G01008	63778.4	1.88848	0.4044	-4.66982	3.0147e-06	2.50514e-05
AT2G01010	20377.3	1.43462	0.489629	-2.93002	0.0033894	0.0121338
AT2G01023	23.1286	4.18215	1.27886	-3.27022	0.00107464	0.00450484
AT2G01120	528.897	1.32279	0.320797	-4.12345	3.73246e-05	0.000236869
AT2G01300	189.928	2.30815	0.836744	-2.75849	0.00580692	0.0191497
AT2G01330	510.888	1.22411	0.284353	-4.30488	1.67077e-05	0.000115703
AT2G01340	595.145	2.1384	0.380365	-5.62197	1.88788e-08	2.47228e-07
AT2G01460	1730.81	1.42779	0.181383	-7.87169	3.49881e-15	1.38386e-13
AT2G01470	3323.82	1.2442	0.310278	-4.00997	6.07276e-05	0.000364367
AT2G01818	263.22	1.11607	0.364401	-3.06275	0.00219313	0.00837387
AT2G01890	1993.42	2.20213	0.816538	-2.69691	0.00699858	0.022316
AT2G01920	26.6595	3.09026	0.854742	-3.61543	0.000299852	0.00148168
AT2G01980	2591.19	1.02756	0.213033	-4.82348	1.41076e-06	1.26968e-05
AT2G02160	3294.75	1.96107	0.464901	-4.21826	2.46197e-05	0.000163271
AT2G02240	37.3269	2.36146	0.986747	-2.39318	0.016703	0.0464028
AT2G02350	66.5361	1.94397	0.652016	-2.98148	0.00286863	0.010548
AT2G02370	939.317	1.05637	0.299349	-3.52888	0.00041732	0.00197136
AT2G02390	7119.63	1.33587	0.53163	-2.51278	0.0119783	0.035088
AT2G02400	590.984	1.33414	0.537324	-2.48293	0.0130305	0.0377127
AT2G02560	7575.26	1.47127	0.19621	-7.49844	6.45808e-14	2.13192e-12
AT2G02700	202.423	5.38733	1.15642	-4.65862	3.18344e-06	2.62984e-05
AT2G02710	8793.96	1.46845	0.320131	-4.58703	4.49604e-06	3.58428e-05
AT2G02840	58.2763	2.37848	0.536991	-4.42927	9.45527e-06	6.9605e-05
AT2G02930	195.588	2.1441	0.601983	-3.56174	0.000368411	0.00176632
AT2G03360	289.761	4.1242	0.653354	-6.31234	2.74839e-10	5.13106e-09
AT2G03370	44.4535	3.72294	1.25444	-2.96781	0.00299931	0.0109475
AT2G03430	571.143	1.04155	0.320593	-3.24882	0.00115883	0.00480769
AT2G03810	1018.99	1.07031	0.276445	-3.8717	0.000108078	0.000603679
AT2G03850	129.25	5.35932	1.18247	-4.53231	5.83411e-06	4.50128e-05
AT2G04050	3674.9	1.79911	0.65308	-2.7548	0.00587273	0.0193315
AT2G04100	725.151	2.35008	0.642801	-3.656	0.000256184	0.00129023
AT2G04190	20.7587	8.77037	2.33162	-3.76149	0.000168907	0.000896067
AT2G04345	12.3946	2.69556	0.988695	-2.72638	0.00640329	0.0207291
AT2G04350	2290.65	1.21632	0.311421	-3.90572	9.39442e-05	0.000533789
AT2G04620	645.73	1.58763	0.502789	-3.15764	0.0015905	0.00634722
AT2G04805	309.611	4.00581	1.31649	-3.04279	0.00234393	0.00887481
AT2G04955	2152.04	2.53648	0.552628	-4.58985	4.43562e-06	3.54416e-05
AT2G04965	17085.9	1.88047	0.399343	-4.70892	2.49037e-06	2.11945e-05
AT2G05075	179.982	1.27073	0.523263	-2.42846	0.0151629	0.0427662
AT2G05100	3472.51	2.89152	0.759048	-3.8094	0.000139304	0.000754491
AT2G05155	432.859	3.1681	0.334342	-9.47563	2.65158e-21	2.18265e-19
AT2G05205	1050.44	3.26322	0.544597	-5.99198	2.07297e-09	3.29091e-08
AT2G05215	19212	2.77795	0.454653	-6.11003	9.96098e-10	1.68136e-08
AT2G05245	8.27701	3.88401	1.19357	-3.25411	0.00113748	0.00473227
AT2G05255	719.021	3.50414	0.422182	-8.30005	1.04066e-16	4.93155e-15
AT2G05315	53.7125	1.44653	0.542103	-2.66837	0.007622	0.024011
AT2G05365	765.618	2.61864	0.27174	-9.63654	5.60427e-22	4.9507e-20
AT2G05395	50.6236	5.09535	0.821831	-6.2	5.64642e-10	9.98978e-09
AT2G05440	2845.48	3.88358	0.756533	-5.13339	2.84566e-07	3.00483e-06
AT2G05510	2638.71	4.21976	0.870776	-4.84598	1.25991e-06	1.14612e-05
AT2G05710	28351.6	1.1069	0.302517	-3.65897	0.00025323	0.00127688
AT2G05720	26.944	9.13102	3.55432	-2.56899	0.0101995	0.030671
AT2G05910	72.9288	2.11288	0.749281	-2.81988	0.00480416	0.0163074
AT2G05940	5266.73	1.05992	0.304834	-3.47703	0.000506993	0.00233281
AT2G06510	866.816	1.10266	0.194116	-5.68042	1.34364e-08	1.82656e-07
AT2G06835	2165.03	2.25453	0.448415	-5.02776	4.96238e-07	4.95906e-06
AT2G06865	12.0613	3.41924	1.29638	-2.63752	0.00835136	0.0259931
AT2G07599	10500.2	3.12436	0.305968	-10.2114	1.76293e-24	1.98647e-22
AT2G07613	149.898	2.74	0.3561	-7.69447	1.4208e-14	5.20544e-13
AT2G07617	105.064	2.02256	0.372544	-5.42905	5.66546e-08	6.84962e-07
AT2G07621	400.222	3.42318	0.464064	-7.37652	1.62478e-13	5.01741e-12
AT2G07623	1324.84	3.1285	0.342784	-9.12673	7.06009e-20	4.89056e-18
AT2G07625	347.316	3.18769	0.335132	-9.51175	1.87487e-21	1.57396e-19
AT2G07626	151.519	4.71018	0.49442	-9.52667	1.62413e-21	1.37255e-19
AT2G07627	2184.89	3.16733	0.297169	-10.6584	1.59375e-26	2.23239e-24
AT2G07628	180.326	2.92347	0.289364	-10.1031	5.35206e-24	5.8996e-22
AT2G07629	19582.7	2.43743	0.209165	-11.6531	2.212e-31	4.18514e-29
AT2G07631	55.0399	2.2415	0.443581	-5.05319	4.34494e-07	4.401e-06
AT2G07632	282.77	3.59515	0.351649	-10.2237	1.55312e-24	1.76575e-22
AT2G07633	2442.91	3.2536	0.310555	-10.4767	1.10498e-25	1.38003e-23
AT2G07634	154.593	3.9086	0.554332	-7.05102	1.77615e-12	4.69559e-11
AT2G07636	27.258	3.50661	0.731305	-4.79501	1.6267e-06	1.44253e-05
AT2G07637	125.312	2.52677	0.439731	-5.74616	9.12948e-09	1.29397e-07
AT2G07638	2271.29	2.0173	0.318307	-6.3376	2.33369e-10	4.42529e-09
AT2G07642	1666.06	2.02866	0.292023	-6.94689	3.73414e-12	9.46716e-11
AT2G07643	1699.56	2.42556	0.363107	-6.68001	2.38931e-11	5.26292e-10
AT2G07644	1211.58	2.32638	0.347355	-6.69743	2.12116e-11	4.71734e-10
AT2G07646	265.669	3.37659	0.493594	-6.84083	7.87347e-12	1.8903e-10
AT2G07648	1527.38	4.43833	0.38777	-11.4458	2.46868e-30	4.28688e-28
AT2G07652	1220.06	3.90186	0.369402	-10.5626	4.43987e-26	5.95576e-24
AT2G07654	50.4505	2.64918	0.506425	-5.23114	1.6847e-07	1.86191e-06
AT2G07655	9432.13	2.19486	0.336312	-6.52627	6.74299e-11	1.37645e-09
AT2G07656	420.335	2.65676	0.248811	-10.6778	1.29238e-26	1.83049e-24
AT2G07658	1787.94	3.61207	0.390071	-9.26004	2.04359e-20	1.52835e-18
AT2G07659	2178	3.60044	0.439787	-8.18679	2.6829e-16	1.22337e-14
AT2G07661	445.445	3.35749	0.47789	-7.02564	2.13086e-12	5.56513e-11
AT2G07662	5322.61	3.02101	0.328788	-9.18835	3.98925e-20	2.849e-18
AT2G07665	4327.24	3.34541	0.434464	-7.70008	1.35977e-14	4.98905e-13
AT2G07667	842.694	3.2406	0.43451	-7.45805	8.78125e-14	2.811e-12
AT2G07669	1397.27	3.36234	0.344254	-9.76703	1.55961e-22	1.49776e-20
AT2G07671	136897	1.27404	0.174344	-7.30761	2.7193e-13	8.12043e-12
AT2G07672	1921.19	2.88463	0.304921	-9.46026	3.07179e-21	2.51223e-19
AT2G07673	253.75	2.31877	0.384011	-6.03829	1.55757e-09	2.52326e-08
AT2G07674	7912.35	2.01101	0.252461	-7.96565	1.64361e-15	6.77568e-14
AT2G07675	9853.02	1.92459	0.239437	-8.03798	9.13314e-16	3.84001e-14
AT2G07676	1953.66	2.87274	0.437458	-6.56689	5.13786e-11	1.07034e-09
AT2G07678	16579.3	3.20116	0.255767	-12.5159	6.10821e-36	1.74002e-33
AT2G07681	6166.2	2.44771	0.246352	-9.9358	2.90823e-23	2.99725e-21
AT2G07684	204.884	2.21404	0.313924	-7.05279	1.75369e-12	4.64104e-11
AT2G07687	96781.3	2.34997	0.16145	-14.5554	5.39974e-48	3.60262e-45
AT2G07689	21867.8	2.07873	0.318343	-6.52985	6.5836e-11	1.34826e-09
AT2G07691	222.551	3.41071	0.349615	-9.75561	1.74545e-22	1.6574e-20
AT2G07692	500.405	2.26589	0.215795	-10.5002	8.62155e-26	1.10395e-23
AT2G07695	12116.6	2.22525	0.253867	-8.76543	1.86069e-18	1.08446e-16
AT2G07696	5798.02	2.07676	0.283272	-7.33134	2.27869e-13	6.89399e-12
AT2G07698	384200	2.04063	0.174883	-11.6685	1.84563e-31	3.51821e-29
AT2G07701	458.792	3.7665	0.417017	-9.03199	1.68573e-19	1.13666e-17
AT2G07702	597.593	4.21569	0.469541	-8.97831	2.74957e-19	1.78743e-17
AT2G07705	131.596	2.19608	0.343421	-6.39471	1.60855e-10	3.12741e-09
AT2G07706	2315.63	1.95168	0.212084	-9.20239	3.50081e-20	2.52148e-18
AT2G07713	277.189	2.76562	0.463928	-5.96131	2.50224e-09	3.90395e-08
AT2G07714	256.679	2.98493	0.413501	-7.21866	5.25013e-13	1.50744e-11
AT2G07715	18324.6	2.16083	0.288397	-7.49258	6.7533e-14	2.22359e-12
AT2G07718	57856.4	2.66343	0.425648	-6.25736	3.91558e-10	7.10097e-09
AT2G07719	7303.77	3.14478	0.209001	-15.0467	3.62891e-51	3.28585e-48
AT2G07721	1653.19	4.14106	0.200015	-20.7037	3.20892e-95	1.62711e-91
AT2G07722	581.636	3.22552	0.409319	-7.88021	3.26825e-15	1.29874e-13
AT2G07724	2915.66	3.27563	0.338753	-9.66968	4.05632e-22	3.65978e-20
AT2G07725	43317.7	2.83014	0.285061	-9.92819	3.13892e-23	3.20892e-21
AT2G07727	248010	2.88888	0.324505	-8.90242	5.46441e-19	3.42919e-17
AT2G07728	661.128	3.06737	0.25361	-12.0948	1.1249e-33	2.59268e-31
AT2G07732	4338.54	3.20686	0.53247	-6.02261	1.71626e-09	2.76094e-08
AT2G07734	31935.2	3.12024	0.299314	-10.4247	1.91325e-25	2.35469e-23
AT2G07738	237.633	3.23313	0.337478	-9.58028	9.67835e-22	8.43214e-20
AT2G07739	4822.12	2.00219	0.247356	-8.09437	5.75632e-16	2.47776e-14
AT2G07741	49661.8	1.55839	0.233118	-6.68499	2.30947e-11	5.10865e-10
AT2G07746	44.9143	3.42394	0.734024	-4.66461	3.09201e-06	2.55931e-05
AT2G07748	24.8309	2.48322	0.616042	-4.03092	5.55586e-05	0.000336819
AT2G07749	2536.41	2.93035	0.269613	-10.8688	1.62398e-27	2.43626e-25
AT2G07751	12890.9	2.14922	0.25783	-8.33579	7.69811e-17	3.73174e-15
AT2G07755	61.3883	1.97395	0.529797	-3.72587	0.000194641	0.00101517
AT2G07756	179.181	2.27725	0.452461	-5.03304	4.82754e-07	4.83957e-06
AT2G07757	31.3644	3.11216	0.648887	-4.79615	1.61741e-06	1.43529e-05
AT2G07758	31.3728	1.6003	0.632365	-2.53066	0.0113848	0.0336526
AT2G07761	27.4915	1.42748	0.572481	-2.4935	0.0126489	0.0368098
AT2G07762	66.3824	1.54099	0.493788	-3.12074	0.00180395	0.00707106
AT2G07763	319.264	2.251	0.26423	-8.51909	1.6081e-17	8.51149e-16
AT2G07764	19.0082	2.74521	0.796729	-3.4456	0.000569786	0.00258492
AT2G07765	175.009	2.40508	0.347527	-6.92057	4.49843e-12	1.12474e-10
AT2G07766	87.7868	2.70736	0.455904	-5.93844	2.8775e-09	4.40805e-08
AT2G07768	2503.1	2.86648	0.437122	-6.55762	5.46749e-11	1.13342e-09
AT2G07771	2644.65	2.02356	0.249237	-8.11901	4.6999e-16	2.06869e-14
AT2G07772	520.777	2.95817	0.294527	-10.0438	9.78334e-24	1.051e-21
AT2G07773	7194.83	2.45999	0.229896	-10.7004	1.01297e-26	1.45096e-24
AT2G07775	1510.1	3.47478	0.369962	-9.39225	5.87292e-21	4.63851e-19
AT2G07776	2995.98	2.53405	0.404646	-6.26238	3.79138e-10	6.90042e-09
AT2G07777	6947.87	2.01053	0.277948	-7.23345	4.70871e-13	1.36434e-11
AT2G07779	2296.37	2.37908	0.174659	-13.6213	2.99333e-42	1.26483e-39
AT2G07785	13182.4	2.96075	0.296522	-9.98491	1.77461e-23	1.85916e-21
AT2G07787	5643.55	3.36587	0.377226	-8.92266	4.55203e-19	2.878e-17
AT2G07792	417.01	2.85128	0.408651	-6.97731	3.0088e-12	7.68199e-11
AT2G07793	102.982	2.96377	0.472189	-6.27667	3.45906e-10	6.34111e-09
AT2G07795	344.439	2.68952	0.224075	-12.0028	3.43562e-33	7.77708e-31
AT2G07798	5187.03	2.88247	0.192299	-14.9896	8.58902e-51	7.25858e-48
AT2G07806	1509.64	3.62328	0.491101	-7.37788	1.60828e-13	4.97251e-12
AT2G07815	12611.5	2.5127	0.293813	-8.55204	1.20933e-17	6.49582e-16
AT2G07820	68.0966	2.56828	0.557848	-4.60392	4.14619e-06	3.33727e-05
AT2G07825	2246.74	3.41822	0.380602	-8.98107	2.68136e-19	1.75207e-17
AT2G07827	3169.61	3.68433	0.434565	-8.4782	2.28696e-17	1.17848e-15
AT2G07830	934.861	3.75393	0.500121	-7.50605	6.09401e-14	2.02227e-12
AT2G07835	11639.7	2.54954	0.311553	-8.18333	2.76112e-16	1.25228e-14
AT2G08435	731.981	2.90707	0.370789	-7.84023	4.49733e-15	1.75417e-13
AT2G08440	49.9117	2.34266	0.518689	-4.51651	6.2867e-06	4.81968e-05
AT2G08455	629.014	1.61036	0.500496	-3.21752	0.00129304	0.00528921
AT2G08650	279.456	2.10776	0.607569	-3.46917	0.00052207	0.00239306
AT2G08760	5364.64	2.06924	0.574526	-3.60166	0.000316195	0.00155238
AT2G08770	44511.6	2.19708	0.914087	-2.40358	0.0162354	0.0453024
AT2G09165	154.319	1.85882	0.624646	-2.9758	0.00292227	0.0107064
AT2G09170	95.6611	2.35545	0.553031	-4.25917	2.05186e-05	0.0001385
AT2G09455	34.4707	1.40429	0.574631	-2.44382	0.0145328	0.0412921
AT2G09465	49.6341	4.69257	1.31259	-3.57504	0.000350168	0.00169198
AT2G09690	17.0668	5.53321	1.80086	-3.07254	0.00212248	0.00813967
AT2G10440	33.674	5.30011	1.57778	-3.35922	0.000781627	0.00341404
AT2G11270	713.888	3.3383	0.547722	-6.09489	1.09511e-09	1.83384e-08
AT2G13640	36.2088	4.94018	1.49974	-3.29402	0.000987651	0.00416915
AT2G14120	5112.5	1.03768	0.160053	-6.48335	8.97082e-11	1.79792e-09
AT2G14210	163.35	3.12093	1.19626	-2.6089	0.0090834	0.0278635
AT2G14247	2033.97	2.44268	0.536017	-4.5571	5.18647e-06	4.06092e-05
AT2G14610	5804.92	4.4119	1.62811	-2.70983	0.00673174	0.0216038
AT2G14620	752.921	4.31067	0.982562	-4.38717	1.14834e-05	8.25924e-05
AT2G15220	664.149	7.5519	0.994476	-7.59384	3.10551e-14	1.07121e-12
AT2G15230	1262.55	1.18203	0.273447	-4.32272	1.54116e-05	0.000107847
AT2G15695	1701.08	1.49336	0.322869	-4.62528	3.74086e-06	3.04566e-05
AT2G15880	3138.68	3.39786	1.04703	-3.24523	0.00117354	0.00485919
AT2G16190	14.9072	8.13436	3.07609	-2.64438	0.00818404	0.0255435
AT2G16365	3221.86	1.17267	0.279034	-4.20259	2.63878e-05	0.000174086
AT2G16385	75.8637	2.1349	0.818939	-2.60691	0.00913634	0.0279987
AT2G16430	1379.24	1.51368	0.411538	-3.67809	0.000234987	0.00119392
AT2G16450	35.2791	4.7966	1.37253	-3.49472	0.000474565	0.00220199
AT2G16485	2586.14	2.10747	0.538547	-3.91325	9.10622e-05	0.000519181
AT2G16570	330.218	2.40139	0.50249	-4.77897	1.76196e-06	1.54892e-05
AT2G16586	42596	1.70864	0.517784	-3.29992	0.000967138	0.0040946
AT2G16700	2578.39	1.87053	0.445944	-4.19455	2.73411e-05	0.000179673
AT2G16790	814.344	1.52075	0.599575	-2.53638	0.0112004	0.0332105
AT2G16890	262.11	2.89556	0.993283	-2.91514	0.00355526	0.0126259
AT2G17050	100.486	2.11242	0.548633	-3.85033	0.000117957	0.000650547
AT2G17220	2872.11	1.63139	0.363787	-4.48447	7.30945e-06	5.51373e-05
AT2G17295	16.2604	3.78285	1.25605	-3.01169	0.00259795	0.00970758
AT2G17420	8586.8	1.22594	0.352354	-3.4793	0.000502734	0.00231616
AT2G17520	5684.24	1.24667	0.264901	-4.70616	2.5243e-06	2.144e-05
AT2G17730	415.858	1.52637	0.262185	-5.82172	5.82449e-09	8.51114e-08
AT2G17760	2765.03	1.64087	0.36714	-4.46933	7.84667e-06	5.87109e-05
AT2G17845	310.278	3.15811	1.13459	-2.78349	0.00537774	0.0179114
AT2G17850	1492.84	2.66555	0.79062	-3.37147	0.000747686	0.00328585
AT2G17930	18847.5	1.4553	0.325641	-4.46902	7.85783e-06	5.87668e-05
AT2G18000	182.832	1.86515	0.357493	-5.21731	1.81538e-07	1.9933e-06
AT2G18050	1631.71	3.68433	0.774282	-4.75838	1.95154e-06	1.69211e-05
AT2G18090	6207.76	1.0092	0.24526	-4.11481	3.87494e-05	0.000245052
AT2G18100	190.98	1.59651	0.666764	-2.39441	0.0166471	0.0462779
AT2G18150	2177.79	3.02085	0.379253	-7.96528	1.64856e-15	6.78504e-14
AT2G18350	431.523	1.3103	0.429982	-3.04734	0.0023088	0.00875355
AT2G18420	8.77448	7.43122	2.95428	-2.51541	0.0118895	0.0348642
AT2G18590	64.9948	10.4169	4.32839	-2.40664	0.0161002	0.0449745
AT2G18600	467.694	2.26925	0.551524	-4.11451	3.88009e-05	0.000245255
AT2G18680	258.223	2.25795	0.609716	-3.70328	0.000212832	0.00109651
AT2G18760	1150.23	1.05777	0.303189	-3.4888	0.000485188	0.0022447
AT2G18780	192.063	1.69033	0.360937	-4.68316	2.82485e-06	2.36521e-05
AT2G19110	3964.71	1.02031	0.327497	-3.11549	0.00183639	0.00718157
AT2G19120	745.754	1.15542	0.163783	-7.05456	1.73147e-12	4.59665e-11
AT2G19130	1416.13	1.60252	0.322182	-4.97398	6.55933e-07	6.40349e-06
AT2G19160	1801.01	1.08344	0.405763	-2.67012	0.00758237	0.023904
AT2G19180	732.677	1.04412	0.198735	-5.25383	1.48967e-07	1.66892e-06
AT2G19240	305.412	2.26281	0.327964	-6.89956	5.21624e-12	1.29148e-10
AT2G19330	114.372	1.23992	0.502517	-2.46741	0.0136094	0.0391246
AT2G19500	554.87	10.1009	1.20895	-8.35511	6.53719e-17	3.19956e-15
AT2G19570	35.6329	9.54971	4.04362	-2.36167	0.0181928	0.049735
AT2G19590	1717.73	1.95514	0.694193	-2.81642	0.00485626	0.01646
AT2G19710	2546.69	1.05579	0.376885	-2.80134	0.00508905	0.0170823
AT2G19880	2333.78	1.26641	0.266756	-4.74746	2.0599e-06	1.77816e-05
AT2G19890	64.8749	5.00789	1.81693	-2.75623	0.0058471	0.0192561
AT2G19900	341.183	4.59282	1.23637	-3.71476	0.000203395	0.00105454
AT2G20110	243.488	1.50986	0.320724	-4.70766	2.50577e-06	2.1304e-05
AT2G20250	240.961	1.06869	0.415814	-2.57011	0.0101665	0.0305756
AT2G20320	2186.73	1.09549	0.287252	-3.81369	0.000136906	0.000743252
AT2G20360	6685.34	1.214	0.217965	-5.56971	2.55162e-08	3.27219e-07
AT2G20800	331.543	2.83697	0.534145	-5.31124	1.08883e-07	1.2508e-06
AT2G20825	161.544	3.23922	0.761327	-4.25471	2.09324e-05	0.000140887
AT2G20950	670.766	1.30132	0.449496	-2.89507	0.00379077	0.0133275
AT2G20960	5875.01	1.56197	0.24957	-6.25867	3.88269e-10	7.05142e-09
AT2G21060	109.501	3.06197	0.934943	-3.27503	0.00105649	0.00443537
AT2G21187	681.855	2.62347	0.558602	-4.69649	2.64671e-06	2.23972e-05
AT2G21188	173.023	2.08678	0.450128	-4.63596	3.55284e-06	2.90941e-05
AT2G21250	5964.18	1.89444	0.33138	-5.71682	1.08533e-08	1.5094e-07
AT2G21260	181.372	1.95137	0.434585	-4.49019	7.11589e-06	5.38053e-05
AT2G21320	53.4981	1.44444	0.58837	-2.45498	0.0140892	0.040271
AT2G21410	5129.21	1.21059	0.180237	-6.71665	1.85956e-11	4.18697e-10
AT2G21480	18.1066	5.15127	2.16503	-2.37931	0.017345	0.0478559
AT2G21510	230.914	1.39611	0.506172	-2.75818	0.00581248	0.019163
AT2G21800	140.26	2.32225	0.471008	-4.93039	8.20677e-07	7.84563e-06
AT2G22470	5493.67	2.64991	0.598671	-4.42632	9.58554e-06	7.04412e-05
AT2G22560	1578.71	1.78439	0.377628	-4.72527	2.29815e-06	1.96575e-05
AT2G22780	6961.71	1.39133	0.358862	-3.87706	0.000105728	0.00059199
AT2G22860	288.043	1.97402	0.738447	-2.6732	0.00751308	0.0237121
AT2G23110	165.663	3.6249	1.0403	-3.48446	0.000493124	0.00227726
AT2G23150	2921.31	1.27707	0.449693	-2.83988	0.0045131	0.0154706
AT2G23320	3796.56	1.36421	0.319394	-4.27123	1.94396e-05	0.000132096
AT2G23380	1500.16	1.14176	0.327042	-3.49116	0.000480926	0.00222678
AT2G23450	5099.22	1.36842	0.236531	-5.78536	7.23592e-09	1.04294e-07
AT2G23530	102.661	2.91298	1.11035	-2.62348	0.00870357	0.0268837
AT2G23810	12541.3	1.21339	0.383961	-3.16019	0.00157665	0.00629989
AT2G23970	84.0915	7.26355	1.90669	-3.80952	0.000139239	0.000754298
AT2G24180	12121.5	2.691	0.724012	-3.71679	0.000201767	0.00104674
AT2G24190	175.032	1.54816	0.5627	-2.75131	0.00593571	0.0194857
AT2G24255	30.6274	8.79941	1.49021	-5.9048	3.53069e-09	5.36009e-08
AT2G24260	3566.79	3.22663	0.369679	-8.72819	2.58789e-18	1.48777e-16
AT2G24480	5.11121	4.73058	1.89915	-2.49089	0.0127423	0.0370475
AT2G24570	1048.32	1.03864	0.358517	-2.89704	0.00376702	0.0132554
AT2G24681	15.6168	4.41111	1.74744	-2.52433	0.011592	0.0341496
AT2G24762	728.524	1.38177	0.509115	-2.71406	0.00664634	0.0213893
AT2G25090	211.092	2.62173	0.59933	-4.37443	1.21748e-05	8.70468e-05
AT2G25140	7118.83	1.60626	0.537734	-2.98709	0.00281651	0.0103835
AT2G25170	4307.02	1.05624	0.349541	-3.02179	0.00251281	0.00942696
AT2G25200	318.105	1.09536	0.425277	-2.57564	0.0100056	0.030156
AT2G25215	33.9953	4.31182	1.10546	-3.90046	9.60109e-05	0.000544191
AT2G25297	53.4991	2.53268	0.66371	-3.81594	0.000135666	0.000737307
AT2G25320	4513.61	1.20731	0.208794	-5.78229	7.36898e-09	1.06091e-07
AT2G25330	31.7619	1.9787	0.767465	-2.57823	0.00993085	0.0299699
AT2G25440	169.543	6.50356	0.743467	-8.74762	2.17904e-18	1.26419e-16
AT2G25450	107552	2.58452	0.622109	-4.15445	3.26076e-05	0.000210356
AT2G25460	1818.61	2.26753	0.594781	-3.81237	0.000137638	0.000746746
AT2G25530	526.337	3.01427	0.618948	-4.87	1.11601e-06	1.02925e-05
AT2G25540	7.75695	6.59958	1.8364	-3.59376	0.000325944	0.00159131
AT2G25625	545.942	1.66467	0.588205	-2.83009	0.00465347	0.0158596
AT2G25630	9.80983	7.689	3.1565	-2.43593	0.0148538	0.0420298
AT2G25730	10632.5	1.12789	0.408473	-2.76124	0.00575826	0.0190214
AT2G25760	4186.81	1.08109	0.198295	-5.45194	4.98224e-08	6.09476e-07
AT2G25910	4240.84	1.61297	0.240663	-6.70218	2.05336e-11	4.58264e-10
AT2G25940	937.018	4.89694	0.701738	-6.9783	2.98769e-12	7.63578e-11
AT2G26290	869.311	2.45843	0.660732	-3.72077	0.00019862	0.00103337
AT2G26355	1128.42	2.04602	0.35919	-5.69621	1.225e-08	1.67878e-07
AT2G26400	702.738	4.54917	1.18184	-3.84923	0.000118489	0.000652732
AT2G26560	12012.3	3.61302	0.84325	-4.28463	1.8304e-05	0.00012532
AT2G26692	56.947	2.31956	0.828341	-2.80025	0.00510634	0.0171222
AT2G26780	7243.62	1.06435	0.225807	-4.71353	2.43462e-06	2.07339e-05
AT2G26800	2866.26	1.35647	0.192462	-7.04799	1.8152e-12	4.79384e-11
AT2G26890	12418.8	1.15706	0.257023	-4.50177	6.73912e-06	5.12776e-05
AT2G26920	2611.66	1.10302	0.152523	-7.23182	4.76552e-13	1.37923e-11
AT2G27190	3287.26	1.15681	0.28644	-4.03856	5.37806e-05	0.000327802
AT2G27270	60.1339	7.13558	2.14397	-3.3282	0.000874086	0.00375033
AT2G27310	476.349	1.09324	0.245819	-4.44733	8.69444e-06	6.44721e-05
AT2G27389	31.9196	4.69434	1.50935	-3.11018	0.00186974	0.00729733
AT2G27430	302.191	2.03253	0.543413	-3.74031	0.000183797	0.000965407
AT2G27630	66.5908	2.82309	0.794962	-3.55122	0.000383444	0.00183078
AT2G27650	84.3021	3.99109	0.852052	-4.68409	2.81205e-06	2.35604e-05
AT2G27660	547.342	1.993	0.536681	-3.71357	0.000204357	0.00105844
AT2G28110	1342.23	2.09666	0.388387	-5.39839	6.72432e-08	8.021e-07
AT2G28190	538.845	1.51631	0.480125	-3.15816	0.00158769	0.00633802
AT2G28240	326.723	1.75993	0.474568	-3.70848	0.000208511	0.00107753
AT2G28290	32426.4	1.84684	0.425657	-4.3388	1.43261e-05	0.000101088
AT2G28360	2171.28	1.03511	0.168859	-6.13005	8.78507e-10	1.50289e-08
AT2G28400	1322.21	1.69295	0.422686	-4.00523	6.19575e-05	0.000370212
AT2G28450	4260.15	1.40833	0.343381	-4.10137	4.10712e-05	0.000257551
AT2G28660	1031.05	1.26567	0.425046	-2.97771	0.00290407	0.0106512
AT2G28710	257.079	4.45246	0.844327	-5.27338	1.33932e-07	1.51588e-06
AT2G28890	3063.26	1.42571	0.466257	-3.05778	0.00222985	0.00849358
AT2G28910	1725.41	2.17896	0.473358	-4.6032	4.16044e-06	3.34643e-05
AT2G29070	551.499	1.10242	0.430431	-2.56121	0.0104309	0.0312298
AT2G29140	3909.79	1.17265	0.16927	-6.92769	4.27762e-12	1.07483e-10
AT2G29340	2914.11	2.71589	0.637425	-4.26072	2.03772e-05	0.000137693
AT2G29350	9237.19	6.64057	1.04838	-6.33413	2.38687e-10	4.50591e-09
AT2G29470	4675.56	4.032	1.1193	-3.60225	0.000315473	0.00154974
AT2G29480	613.971	1.29533	0.545606	-2.37411	0.0175915	0.0484043
AT2G29650	861.879	2.45985	0.347465	-7.07941	1.44769e-12	3.89631e-11
AT2G29940	1577.98	2.95304	0.647491	-4.56074	5.09737e-06	4.00203e-05
AT2G29950	59.0731	2.9648	0.749077	-3.95793	7.56018e-05	0.000440122
AT2G30480	1152.37	2.03752	0.54816	-3.71701	0.000201591	0.00104622
AT2G30490	48460.8	1.0376	0.41693	-2.48868	0.012822	0.0372367
AT2G30500	2906.57	1.45515	0.303909	-4.78812	1.68349e-06	1.48819e-05
AT2G30530	1626.59	1.15951	0.35973	-3.22327	0.00126736	0.00519811
AT2G30550	5307.64	1.87657	0.486078	-3.86064	0.000113092	0.000626198
AT2G30660	167.929	5.96829	1.46817	-4.06513	4.80061e-05	0.000295699
AT2G30680	14.8233	8.2088	2.72526	-3.01212	0.00259432	0.0096983
AT2G30750	12759.9	4.07183	1.25712	-3.23903	0.00119939	0.00494792
AT2G30766	1721	1.97534	0.813114	-2.42935	0.015126	0.0426858
AT2G30790	217.466	2.42177	0.724624	-3.3421	0.000831461	0.00359973
AT2G30840	993.755	2.54507	0.66985	-3.79947	0.000145007	0.000781539
AT2G30970	9316.09	1.42382	0.342904	-4.15225	3.29228e-05	0.000212012
AT2G31060	7252.61	1.40682	0.258844	-5.435	5.4797e-08	6.64403e-07
AT2G31110	406.004	1.52546	0.309293	-4.9321	8.13494e-07	7.79166e-06
AT2G31130	916.615	1.08189	0.317378	-3.40882	0.000652447	0.0029148
AT2G31160	341.459	1.29371	0.335262	-3.85881	0.00011394	0.00063031
AT2G31260	2900.52	1.16902	0.215519	-5.42419	5.82176e-08	7.02532e-07
AT2G31360	5235.41	1.20043	0.212563	-5.64743	1.62869e-08	2.16529e-07
AT2G31380	662.303	1.35901	0.517422	-2.6265	0.00862672	0.0267082
AT2G31390	11572.1	2.3412	0.319495	-7.32781	2.33951e-13	7.06113e-12
AT2G31420	323.021	5.07204	0.660215	-7.6824	1.56132e-14	5.66543e-13
AT2G31425	162.8	8.67465	1.03487	-8.38235	5.18809e-17	2.57414e-15
AT2G31570	8826.97	1.74572	0.561442	-3.10936	0.00187493	0.00731309
AT2G31585	1053.69	2.22404	0.44125	-5.04032	4.6476e-07	4.67767e-06
AT2G31902	661.467	1.26723	0.295096	-4.29429	1.7525e-05	0.000120704
AT2G31945	649.674	2.16538	0.430345	-5.03173	4.86073e-07	4.87091e-06
AT2G31957	5.8367	5.96778	2.06718	-2.88692	0.00389029	0.0136061
AT2G31960	11494	1.0735	0.290835	-3.69109	0.000223292	0.00114412
AT2G31970	2981.07	1.05012	0.186033	-5.64481	1.65361e-08	2.19153e-07
AT2G31990	248.593	1.14078	0.365563	-3.1206	0.00180482	0.00707338
AT2G32020	593.41	1.75524	0.483549	-3.62991	0.000283523	0.00141249
AT2G32190	704.19	1.3797	0.372507	-3.70381	0.000212385	0.00109488
AT2G32210	656.384	1.65435	0.488329	-3.38777	0.000704623	0.00312266
AT2G32235	204.514	2.17343	0.598134	-3.63369	0.000279396	0.00139494
AT2G32280	208.693	1.46474	0.478856	-3.05884	0.00222197	0.00846996
AT2G32460	93.6746	4.12767	0.843418	-4.89398	9.8819e-07	9.25511e-06
AT2G32550	80.7614	5.16333	1.39398	-3.70402	0.000212206	0.00109424
AT2G32645	11.9439	7.92024	3.31203	-2.39136	0.0167862	0.046593
AT2G32660	800.722	2.71515	0.428571	-6.33536	2.36792e-10	4.48014e-09
AT2G32800	2431.05	1.31702	0.405284	-3.24962	0.0011556	0.00479665
AT2G33080	23.4013	4.77504	1.04633	-4.56362	5.028e-06	3.95516e-05
AT2G33100	140.226	3.94677	1.02759	-3.84082	0.000122625	0.000673216
AT2G33110	678.165	1.31851	0.438853	-3.00445	0.00266065	0.00990971
AT2G33130	47.6133	2.78941	0.97295	-2.86696	0.00414439	0.0143601
AT2G33150	41543.3	2.04679	0.446524	-4.58383	4.56535e-06	3.63065e-05
AT2G33160	522.786	8.27112	1.10975	-7.45312	9.11581e-14	2.90708e-12
AT2G33175	135.506	3.49986	0.794506	-4.40508	1.05746e-05	7.68847e-05
AT2G33380	5271.91	3.47128	0.913578	-3.79965	0.000144898	0.00078112
AT2G33410	1189.19	1.19462	0.32656	-3.65819	0.000254002	0.00128001
AT2G33490	1325.99	1.23702	0.206445	-5.99199	2.07291e-09	3.29091e-08
AT2G33580	901.991	1.93934	0.661836	-2.93024	0.003387	0.0121269
AT2G33585	516.665	1.91899	0.295042	-6.50414	7.81373e-11	1.57976e-09
AT2G33620	1216.15	1.26328	0.194668	-6.48943	8.61624e-11	1.73371e-09
AT2G33710	889.933	1.78299	0.555094	-3.21205	0.00131793	0.00537653
AT2G33720	93.6927	4.37063	0.612889	-7.1312	9.95006e-13	2.75397e-11
AT2G33730	3178.71	1.03505	0.207446	-4.98949	6.0539e-07	5.9398e-06
AT2G33770	6613	1.86963	0.322728	-5.79322	6.90507e-09	9.96382e-08
AT2G34080	543.817	1.89268	0.535575	-3.53393	0.00040943	0.00193915
AT2G34220	61.3597	1.39703	0.57258	-2.43988	0.0146923	0.0416286
AT2G34224	40.717	2.94033	0.930558	-3.15975	0.00157903	0.0063074
AT2G34370	9.5849	6.9505	1.78659	-3.89037	0.000100091	0.000563412
AT2G34650	442.486	1.80943	0.527972	-3.42713	0.000609999	0.00274402
AT2G35030	225.884	1.01134	0.348105	-2.90528	0.00366921	0.0129616
AT2G35070	88.7098	3.54733	0.88784	-3.99547	6.45671e-05	0.000383365
AT2G35350	116.552	1.85058	0.53691	-3.44672	0.000567441	0.00257635
AT2G35555	13.0914	4.53114	1.74618	-2.59488	0.00946232	0.0287889
AT2G35736	321.541	1.06163	0.371563	-2.85718	0.00427417	0.0147553
AT2G35750	2597.47	1.41594	0.578916	-2.44585	0.0144511	0.0411153
AT2G35910	89.1476	1.9551	0.544016	-3.59383	0.000325857	0.00159119
AT2G35920	2446.55	1.62987	0.381316	-4.27434	1.91707e-05	0.000130444
AT2G35980	970.796	3.18264	0.915179	-3.47761	0.000505903	0.00232864
AT2G36090	114.431	2.50916	0.857458	-2.92627	0.00343049	0.012264
AT2G36270	77.4776	3.29881	0.78267	-4.21482	2.49979e-05	0.000165605
AT2G36460	29287.9	1.69396	0.474242	-3.57194	0.000354344	0.0017089
AT2G36950	8149.23	2.3024	0.436934	-5.26943	1.36845e-07	1.54472e-06
AT2G36960	1413.37	1.5644	0.282259	-5.54243	2.9831e-08	3.78153e-07
AT2G37030	34.0697	5.16844	1.62523	-3.18013	0.00147211	0.00592889
AT2G37040	19001.2	1.57457	0.525017	-2.99909	0.00270789	0.010062
AT2G37150	2583.97	1.51842	0.239809	-6.33178	2.42355e-10	4.56861e-09
AT2G37200	1650.84	1.47075	0.362422	-4.05812	4.94691e-05	0.000303531
AT2G37240	680.447	1.44035	0.30004	-4.8005	1.58267e-06	1.4089e-05
AT2G37250	3210.89	1.1634	0.319095	-3.64592	0.000266436	0.00133603
AT2G37290	169.143	2.27711	0.579056	-3.93246	8.40805e-05	0.00048316
AT2G37410	4602.68	1.0971	0.304652	-3.60117	0.000316784	0.00155467
AT2G37520	3540.29	1.15007	0.159073	-7.2298	4.83708e-13	1.39516e-11
AT2G37530	154.099	2.27164	0.585251	-3.88148	0.000103825	0.000582102
AT2G37740	142.46	4.80859	0.940139	-5.11476	3.14135e-07	3.28423e-06
AT2G37750	1251.45	1.72547	0.575937	-2.99593	0.0027361	0.0101458
AT2G37970	649.986	2.41003	0.488622	-4.9323	8.12664e-07	7.78665e-06
AT2G38210	185.137	2.34252	0.851435	-2.75127	0.00593655	0.0194859
AT2G38230	1238.18	2.63708	0.694178	-3.79886	0.000145364	0.000782964
AT2G38250	448.323	2.58952	0.486098	-5.32716	9.97619e-08	1.15439e-06
AT2G38340	131.551	3.34248	0.422824	-7.90512	2.67675e-15	1.0772e-13
AT2G38430	159.979	1.57198	0.460041	-3.41703	0.000633073	0.00284076
AT2G38710	1830.04	1.19277	0.384466	-3.10241	0.00191953	0.00746064
AT2G38740	841.916	1.62503	0.670784	-2.42258	0.0154108	0.0433449
AT2G38820	1027.33	1.33797	0.431361	-3.10174	0.0019239	0.00747305
AT2G38823	420.447	2.3122	0.693608	-3.33359	0.000857335	0.0036922
AT2G38870	10225.5	3.20108	0.937862	-3.41317	0.000642123	0.00287476
AT2G38920	55.5016	2.39472	0.663558	-3.60891	0.00030748	0.00151517
AT2G38940	1287.6	2.46168	0.914186	-2.69276	0.00708641	0.0225536
AT2G39260	3337.26	1.01991	0.249057	-4.09509	4.22003e-05	0.000263653
AT2G39510	259.854	3.86814	1.15772	-3.34117	0.000834252	0.00360812
AT2G39620	82.6685	1.14225	0.434082	-2.63142	0.00850284	0.0263891
AT2G39800	4891.44	2.0823	0.323307	-6.44063	1.18978e-10	2.34196e-09
AT2G39820	58.4307	5.69333	1.46099	-3.8969	9.74326e-05	0.000551362
AT2G39830	243.562	1.23862	0.451795	-2.74155	0.00611503	0.0199658
AT2G40080	256.472	2.62284	0.628503	-4.17316	3.00407e-05	0.000195488
AT2G40090	882.348	1.23836	0.289167	-4.28252	1.84787e-05	0.000126273
AT2G40710	54.034	1.51707	0.569093	-2.66577	0.00768126	0.0241736
AT2G40711	148.525	1.90046	0.736148	-2.58163	0.00983343	0.0297041
AT2G40715	56.1586	2.5707	0.720373	-3.56856	0.000358942	0.00172746
AT2G40925	48.2105	2.83637	1.16799	-2.42841	0.0151651	0.0427677
AT2G40970	1366.01	1.90753	0.554212	-3.44189	0.000577673	0.00261581
AT2G41000	536.589	1.47791	0.373117	-3.96099	7.46381e-05	0.000435111
AT2G41150	458.976	1.21665	0.356958	-3.40838	0.000653506	0.00291799
AT2G41210	647.877	1.73198	0.320737	-5.4	6.66416e-08	7.95839e-07
AT2G41220	12316.7	1.59222	0.273152	-5.82906	5.57405e-09	8.17818e-08
AT2G41240	1842.1	5.90652	2.13904	-2.76129	0.00575739	0.019021
AT2G41250	791.944	1.46457	0.371455	-3.94279	8.0539e-05	0.000465126
AT2G41505	54.7955	2.11607	0.528565	-4.00343	6.24316e-05	0.00037243
AT2G41530	5792.11	1.57054	0.381699	-4.11459	3.87863e-05	0.000245224
AT2G41780	612.051	2.34519	0.355742	-6.59238	4.32828e-11	9.11418e-10
AT2G41850	466.218	7.2825	2.58707	-2.81496	0.00487833	0.0165149
AT2G41905	181.294	2.37718	0.554	-4.29095	1.77913e-05	0.000122206
AT2G42010	2213.97	1.01847	0.263741	-3.86164	0.00011263	0.000624156
AT2G42060	62.8973	2.22942	0.858504	-2.59687	0.00940783	0.0286541
AT2G42065	89.15	1.86279	0.59243	-3.14433	0.00166469	0.00659039
AT2G42140	156.903	4.95287	0.654734	-7.5647	3.88751e-14	1.33369e-12
AT2G42270	2852.66	1.37499	0.485649	-2.83124	0.00463679	0.0158155
AT2G42330	809.615	1.05539	0.444316	-2.37532	0.0175336	0.0482713
AT2G42520	1225.86	1.9336	0.614499	-3.14663	0.00165164	0.00654894
AT2G42790	9404.84	2.45576	0.392074	-6.26351	3.76416e-10	6.8558e-09
AT2G42890	6219	2.18069	0.301193	-7.24017	4.48127e-13	1.3059e-11
AT2G43020	2838.06	1.92075	0.217219	-8.84243	9.36577e-19	5.66707e-17
AT2G43120	2220.4	2.8025	0.68953	-4.06436	4.81646e-05	0.000296388
AT2G43150	3328.49	2.59718	0.744315	-3.48935	0.000484192	0.0022405
AT2G43410	4039.99	1.5664	0.385502	-4.06328	4.83884e-05	0.000297476
AT2G43420	3202.29	1.35386	0.19512	-6.9386	3.96001e-12	1.00098e-10
AT2G43490	1436.71	1.90787	0.542101	-3.51939	0.000432543	0.0020323
AT2G43500	1375.17	1.51471	0.48161	-3.14509	0.00166036	0.00657634
AT2G43510	23407.6	3.43593	0.86057	-3.99262	6.53463e-05	0.000387357
AT2G43570	4201.39	3.911	1.00082	-3.90779	9.31445e-05	0.000529483
AT2G43660	71.3378	4.84638	1.57233	-3.08229	0.00205411	0.00791218
AT2G43680	8630.63	1.66461	0.359529	-4.62998	3.65698e-06	2.98252e-05
AT2G44000	50.9357	3.95592	1.24276	-3.18318	0.00145668	0.00587047
AT2G44010	366.315	1.99102	0.564051	-3.52986	0.000415783	0.0019652
AT2G44200	386.067	1.01171	0.335276	-3.01755	0.00254826	0.00954581
AT2G44360	1085.56	1.13565	0.409145	-2.77568	0.00550863	0.0182921
AT2G44370	159.58	3.04888	0.616709	-4.94379	7.66177e-07	7.38028e-06
AT2G44500	4054.88	1.69686	0.40884	-4.15043	3.31849e-05	0.000213575
AT2G44710	1921.8	1.06804	0.19464	-5.48725	4.08229e-08	5.06104e-07
AT2G44790	4008.96	2.34451	0.829695	-2.82574	0.0047171	0.0160505
AT2G44798	243.469	1.30425	0.516628	-2.52454	0.0115849	0.0341368
AT2G44970	3115.12	1.08897	0.195486	-5.57059	2.53882e-08	3.25907e-07
AT2G45000	833.51	1.29274	0.53793	-2.40318	0.0162533	0.0453372
AT2G45130	15.4718	8.34587	3.17798	-2.62616	0.00863553	0.0267256
AT2G45220	7985.57	3.13634	0.770402	-4.07104	4.68042e-05	0.000289139
AT2G45290	7079.82	2.0043	0.427622	-4.68707	2.77145e-06	2.32973e-05
AT2G45360	416.978	5.92436	0.762539	-7.76924	7.89555e-15	2.96557e-13
AT2G45510	2659.11	1.74977	0.354523	-4.93557	7.99157e-07	7.66592e-06
AT2G45540	19399.8	1.14843	0.299041	-3.84039	0.000122838	0.000674239
AT2G45570	5579.68	2.45091	0.643405	-3.80927	0.000139377	0.000754564
AT2G45580	32.0971	2.80435	1.10879	-2.52919	0.0114325	0.033774
AT2G45920	2014.08	1.96886	0.26222	-7.50846	5.98281e-14	1.99058e-12
AT2G46340	6149.38	1.02837	0.196489	-5.23374	1.66114e-07	1.84068e-06
AT2G46495	41.2798	7.97523	2.46191	-3.23945	0.00119758	0.00494259
AT2G46500	8441.49	1.47455	0.220763	-6.67931	2.40077e-11	5.28356e-10
AT2G46560	10316.1	1.33518	0.316179	-4.22287	2.41209e-05	0.000160298
AT2G46670	135.609	7.90954	1.24701	-6.34279	2.25641e-10	4.28515e-09
AT2G46680	4057.28	3.37269	0.641689	-5.25596	1.47253e-07	1.65191e-06
AT2G46700	939.133	1.01224	0.3141	-3.22266	0.00127004	0.0052052
AT2G46750	4223.23	3.43401	0.884206	-3.88372	0.000102872	0.000577529
AT2G46790	216.814	5.17223	0.816548	-6.33426	2.38484e-10	4.50543e-09
AT2G46830	1268.21	4.69719	0.55301	-8.49386	1.99883e-17	1.04154e-15
AT2G47390	11440	1.13434	0.25216	-4.49848	6.84425e-06	5.19839e-05
AT2G47520	950.86	2.10292	0.674445	-3.118	0.00182083	0.00712513
AT2G47550	1919.41	3.73098	0.563696	-6.61879	3.62154e-11	7.73521e-10
AT2G47630	1276.05	1.09481	0.352342	-3.10723	0.00188848	0.00735462
AT2G47710	4987.63	1.46404	0.18951	-7.7254	1.11501e-14	4.13287e-13
AT2G47770	109.937	2.99968	0.905191	-3.31387	0.000920152	0.00391551
AT2G47960	3305.13	1.22632	0.163119	-7.51791	5.56588e-14	1.86656e-12
AT2G48010	665.355	1.05092	0.411962	-2.55102	0.0107409	0.0320482
AT2G48110	1434.91	1.36463	0.440683	-3.09662	0.00195739	0.00758572
AT3G01040	2457.4	1.1416	0.198609	-5.74797	9.03212e-09	1.28287e-07
AT3G01080	208.467	4.09439	0.624907	-6.552	5.67716e-11	1.17209e-09
AT3G01085	32.7524	9.42804	2.79989	-3.36729	0.000759101	0.00332909
AT3G01420	63362.4	3.94721	0.978774	-4.03281	5.51149e-05	0.000334529
AT3G01430	446.006	1.53874	0.385139	-3.99528	6.4618e-05	0.000383577
AT3G01540	18918	1.28263	0.187855	-6.82777	8.62439e-12	2.05695e-10
AT3G01560	1451.18	1.67453	0.486656	-3.44088	0.000579817	0.00262361
AT3G01570	53.3375	1.70701	0.549148	-3.10847	0.00188056	0.00733053
AT3G01600	670.126	2.56376	0.85933	-2.98344	0.00285024	0.0104925
AT3G01610	804.495	1.11623	0.46096	-2.42154	0.0154549	0.0434446
AT3G01650	1840.66	1.42913	0.316587	-4.51418	6.35619e-06	4.86706e-05
AT3G01895	47.3844	9.35226	2.2185	-4.21558	2.49135e-05	0.000165133
AT3G01970	3473.72	1.2304	0.366758	-3.3548	0.000794215	0.00345737
AT3G01990	250.984	2.10967	0.270834	-7.78954	6.72535e-15	2.56789e-13
AT3G02040	710.641	1.29878	0.436886	-2.9728	0.00295093	0.0107958
AT3G02090	24220.1	1.06084	0.294984	-3.59627	0.00032281	0.00157905
AT3G02260	56771.6	1.41531	0.355246	-3.98403	6.7755e-05	0.000399766
AT3G02280	758.063	1.2493	0.423968	-2.94669	0.00321198	0.0116101
AT3G02290	761.026	1.05789	0.34879	-3.03303	0.0024211	0.00913019
AT3G02310	21.7504	3.64259	1.14919	-3.16969	0.00152599	0.00611869
AT3G02360	12210.1	1.2167	0.354796	-3.42929	0.000605153	0.00272478
AT3G02480	124.259	3.1032	1.04459	-2.97073	0.00297091	0.0108579
AT3G02520	3230.52	1.14725	0.297479	-3.85658	0.000114983	0.000635387
AT3G02890	943.559	1.29744	0.29966	-4.32972	1.49302e-05	0.000104767
AT3G03140	991.749	1.19353	0.26528	-4.49914	6.82277e-06	5.18363e-05
AT3G03170	106.434	1.49982	0.58461	-2.56551	0.0103024	0.0309401
AT3G03270	13437.2	3.64852	0.723575	-5.04235	4.5984e-07	4.63552e-06
AT3G03280	148.065	3.13296	1.07486	-2.91475	0.00355969	0.0126358
AT3G03310	1684.91	1.72491	0.254205	-6.78553	1.15663e-11	2.71268e-10
AT3G03440	542.077	1.66274	0.389984	-4.26362	2.01141e-05	0.00013606
AT3G03520	2894.41	2.14526	0.300144	-7.14744	8.84133e-13	2.46053e-11
AT3G03650	107.544	2.317	0.568366	-4.07661	4.56977e-05	0.000283131
AT3G03790	2686.81	1.22379	0.250543	-4.88456	1.0366e-06	9.64792e-06
AT3G03870	1434.09	1.31804	0.38814	-3.39579	0.000684307	0.00303893
AT3G04060	368.467	1.84666	0.30763	-6.00285	1.9388e-09	3.09536e-08
AT3G04120	73259.5	1.77208	0.358693	-4.94038	7.7972e-07	7.49649e-06
AT3G04130	1299.12	2.90773	0.873198	-3.32998	0.000868508	0.00373019
AT3G04150	53.3551	24.057	4.32849	-5.55783	2.7315e-08	3.48174e-07
AT3G04240	12117	1.77546	0.228311	-7.77649	7.45648e-15	2.82156e-13
AT3G04510	93.414	2.95738	0.988946	-2.99044	0.00278575	0.0102925
AT3G04520	2785.39	1.79769	0.409208	-4.39308	1.11753e-05	8.06285e-05
AT3G04660	27.1486	3.35353	1.11983	-2.99469	0.00274723	0.0101754
AT3G04720	47390.3	4.45475	0.947817	-4.70001	2.60153e-06	2.20517e-05
AT3G05030	850.96	1.5956	0.317832	-5.02025	5.16033e-07	5.13864e-06
AT3G05040	2294.72	1.59369	0.191431	-8.32513	8.42369e-17	4.04481e-15
AT3G05130	177.465	1.9922	0.677839	-2.93904	0.0032923	0.0118516
AT3G05155	158.259	2.50861	0.909871	-2.75711	0.00583149	0.0192182
AT3G05165	3252.36	1.22579	0.307822	-3.98213	6.82998e-05	0.000402044
AT3G05390	378.503	2.46976	0.648181	-3.8103	0.000138798	0.000752394
AT3G05400	1239.4	2.95815	0.546435	-5.41355	6.17887e-08	7.42783e-07
AT3G05630	1692.64	2.75793	0.367116	-7.51242	5.80437e-14	1.93884e-12
AT3G05670	1262.36	1.11715	0.402161	-2.77787	0.00547165	0.018186
AT3G05680	6341.3	1.08067	0.416573	-2.5942	0.00948117	0.0288324
AT3G05750	780.89	1.1274	0.355817	-3.16849	0.00153235	0.00614128
AT3G05770	147.618	2.07816	0.504348	-4.12049	3.78073e-05	0.000239543
AT3G05820	45.1969	1.67435	0.704679	-2.37604	0.0174994	0.0481979
AT3G05870	384.993	1.68329	0.647755	-2.59865	0.00935904	0.0285466
AT3G05937	969.644	1.10553	0.382856	-2.88759	0.00388204	0.0135885
AT3G05990	499.286	1.48406	0.465959	-3.18496	0.00144773	0.0058409
AT3G06325	10659.9	1.45009	0.409922	-3.53749	0.000403953	0.00191608
AT3G06345	27511.8	1.53372	0.469233	-3.26857	0.00108093	0.00452822
AT3G06420	1356.28	1.97178	0.532033	-3.70613	0.000210452	0.00108646
AT3G06470	496.661	1.23259	0.413976	-2.97745	0.00290655	0.010658
AT3G06480	1289.52	2.31936	0.526866	-4.40218	1.07167e-05	7.78069e-05
AT3G06490	1253.98	2.38889	0.671167	-3.55931	0.000371828	0.00178102
AT3G06500	8962.55	1.51459	0.295849	-5.11945	3.06425e-07	3.21025e-06
AT3G06540	1286.23	1.22991	0.215818	-5.69882	1.2064e-08	1.65418e-07
AT3G06810	12515.8	2.14805	0.347346	-6.18418	6.24243e-10	1.09829e-08
AT3G06860	12200.5	1.15812	0.397989	-2.90993	0.00361512	0.0128098
AT3G06900	1352.42	1.9442	0.794655	-2.4466	0.0144211	0.0410346
AT3G06970	12.0207	7.98194	2.98347	-2.67539	0.00746434	0.0235817
AT3G07030	245.812	2.30259	0.491364	-4.68612	2.78437e-06	2.3366e-05
AT3G07100	12362.5	1.38411	0.294084	-4.70651	2.51997e-06	2.14176e-05
AT3G07160	15172.1	1.41448	0.255002	-5.54694	2.90705e-08	3.69065e-07
AT3G07255	17.008	3.59334	1.3548	-2.65231	0.00799435	0.0250347
AT3G07350	1946.34	1.98006	0.830716	-2.38356	0.0171463	0.0474107
AT3G07450	10.8578	3.72377	1.4998	-2.48284	0.0130338	0.0377135
AT3G07770	7961.07	1.05647	0.317426	-3.32824	0.000873953	0.00375033
AT3G07825	87.517	1.61463	0.490393	-3.29252	0.000992935	0.00418936
AT3G08020	1673.26	1.13327	0.402562	-2.81514	0.00487557	0.0165122
AT3G08570	147.247	1.60871	0.576736	-2.78933	0.00528167	0.0176308
AT3G08590	17848	1.20806	0.321621	-3.75616	0.000172539	0.000913995
AT3G08630	868.056	1.12054	0.453819	-2.46914	0.0135437	0.0389755
AT3G08690	1836.35	1.03316	0.256413	-4.02926	5.59533e-05	0.000338564
AT3G08700	38.1887	3.91277	1.22661	-3.18989	0.00142325	0.0057522
AT3G08810	47.941	2.76185	0.808439	-3.41627	0.000634847	0.00284671
AT3G08860	2703.57	4.38896	0.719169	-6.10283	1.04207e-09	1.75081e-08
AT3G08950	1473.7	1.4784	0.371598	-3.97849	6.93542e-05	0.000407589
AT3G08970	881.533	1.49272	0.376721	-3.9624	7.42005e-05	0.00043276
AT3G09360	810.526	1.27811	0.355248	-3.5978	0.000320919	0.00157162
AT3G09390	46607.7	1.57019	0.509711	-3.08055	0.00206619	0.00795267
AT3G09520	556.883	4.07941	0.451614	-9.03294	1.67119e-19	1.12986e-17
AT3G09600	842.345	2.01779	0.330239	-6.11009	9.95753e-10	1.68136e-08
AT3G09770	1119.91	1.13093	0.274769	-4.11595	3.85594e-05	0.000243972
AT3G09810	2546.6	1.33312	0.488257	-2.73036	0.00632643	0.0205291
AT3G10113	535.453	2.5263	0.829375	-3.04603	0.00231884	0.00878766
AT3G10320	850.281	1.77584	0.619475	-2.86668	0.00414801	0.0143667
AT3G10370	2436.66	1.05936	0.424855	-2.49346	0.0126505	0.0368103
AT3G10420	2060.73	1.22902	0.213138	-5.76632	8.10219e-09	1.15662e-07
AT3G10450	4541.23	3.55374	0.476018	-7.46555	8.29515e-14	2.66549e-12
AT3G10510	37.5841	3.91441	1.33816	-2.92521	0.0034422	0.0122973
AT3G10550	2003.33	1.38628	0.170773	-8.11766	4.75272e-16	2.08832e-14
AT3G10590	58.6267	5.19825	1.55105	-3.35143	0.000803956	0.00349198
AT3G10780	63.7755	6.33801	1.36928	-4.62871	3.67946e-06	2.9976e-05
AT3G10790	18.6925	4.16883	1.6569	-2.51604	0.0118682	0.0348136
AT3G10815	580.474	3.06436	0.488798	-6.26917	3.62984e-10	6.62068e-09
AT3G10860	2953.99	1.36462	0.35701	-3.82234	0.000132191	0.000720122
AT3G10870	582.571	2.77385	0.475411	-5.83463	5.39085e-09	7.92315e-08
AT3G10986	31.3904	2.3407	0.987532	-2.37025	0.0177759	0.0488321
AT3G11050	80.567	2.29079	0.892566	-2.56652	0.0102725	0.0308687
AT3G11080	299.575	2.42965	0.472043	-5.14709	2.64563e-07	2.82063e-06
AT3G11415	20.167	8.18566	1.76803	-4.62983	3.6596e-06	2.98334e-05
AT3G11570	330.803	2.19932	0.388086	-5.66711	1.45226e-08	1.95535e-07
AT3G11580	914.586	1.75524	0.412431	-4.25585	2.08259e-05	0.000140314
AT3G11830	11375	1.39342	0.342607	-4.06712	4.75979e-05	0.000293542
AT3G11850	646.151	1.05851	0.253981	-4.16767	3.07729e-05	0.000199689
AT3G11900	1215.6	1.25531	0.215529	-5.82433	5.73438e-09	8.40368e-08
AT3G11910	9890.68	1.11384	0.19568	-5.69218	1.25429e-08	1.71613e-07
AT3G12070	292.059	2.02066	0.339914	-5.9446	2.77125e-09	4.26332e-08
AT3G12120	39181.3	1.10959	0.214535	-5.17208	2.31508e-07	2.49232e-06
AT3G12320	450.627	4.05914	0.663788	-6.11511	9.64908e-10	1.63525e-08
AT3G12490	5506.21	1.06636	0.207949	-5.12799	2.92852e-07	3.0795e-06
AT3G12500	6047.92	3.74886	0.632569	-5.92641	3.09637e-09	4.73499e-08
AT3G12502	47.0996	3.93857	1.31784	-2.98866	0.00280207	0.0103392
AT3G12520	1645.9	2.52359	0.338274	-7.46018	8.64043e-14	2.76941e-12
AT3G12640	2768.56	1.07873	0.260064	-4.14792	3.35505e-05	0.000215562
AT3G12750	389.326	1.84093	0.294435	-6.25241	4.04175e-10	7.30889e-09
AT3G12770	46.4855	2.55313	0.66101	-3.86246	0.00011225	0.000622319
AT3G12910	36.7943	4.30212	1.24777	-3.44785	0.000565068	0.00256649
AT3G12980	4394.37	1.12247	0.317639	-3.53379	0.000409651	0.00193984
AT3G13060	2112.86	1.02617	0.278188	-3.68876	0.000225352	0.00115295
AT3G13090	765.376	2.64067	0.449324	-5.87698	4.17822e-09	6.24221e-08
AT3G13100	1487.77	1.80535	0.472027	-3.82466	0.000130951	0.000713981
AT3G13224	906.167	1.1147	0.284458	-3.91866	8.90424e-05	0.000509247
AT3G13276	62.6838	2.83192	0.587262	-4.82225	1.41948e-06	1.27708e-05
AT3G13277	1960.23	2.46227	0.572631	-4.29993	1.70854e-05	0.000118126
AT3G13280	71.3888	6.07418	1.64947	-3.68251	0.000230947	0.00117551
AT3G13330	13474	1.17309	0.126672	-9.2609	2.0272e-20	1.52058e-18
AT3G13380	3192.85	1.44015	0.297928	-4.83389	1.33892e-06	1.21148e-05
AT3G13410	11055.8	1.02363	0.264771	-3.86608	0.000110599	0.000614962
AT3G13432	91.9201	3.43968	0.554271	-6.20577	5.44289e-10	9.66341e-09
AT3G13433	26.5079	8.91474	2.18709	-4.07607	4.58029e-05	0.000283575
AT3G13440	1543.27	1.41002	0.462484	-3.0488	0.00229754	0.00871607
AT3G13650	1339.32	1.83835	0.775342	-2.37102	0.017739	0.0487625
AT3G13672	354.224	1.75712	0.5454	-3.22171	0.00127429	0.00522094
AT3G13730	1156.26	2.19992	0.625139	-3.51909	0.000433026	0.00203381
AT3G13900	130.373	1.14381	0.464076	-2.46471	0.0137124	0.0393541
AT3G13980	93.7122	2.41788	0.506258	-4.77599	1.78821e-06	1.56874e-05
AT3G13990	2769.89	1.31346	0.405044	-3.24277	0.00118374	0.00489181
AT3G14010	4860.19	1.23036	0.23106	-5.32487	1.01024e-07	1.16687e-06
AT3G14060	1025.9	3.78762	0.667549	-5.67391	1.39571e-08	1.88522e-07
AT3G14070	357.587	1.59464	0.284981	-5.59562	2.19839e-08	2.84802e-07
AT3G14100	9117.13	1.2287	0.321066	-3.82694	0.000129746	0.000708477
AT3G14205	6456.3	1.062	0.333316	-3.18618	0.00144166	0.00582199
AT3G14270	7273.59	2.4585	0.297973	-8.25074	1.5742e-16	7.36359e-15
AT3G14360	389.017	2.60627	0.570763	-4.56629	4.9642e-06	3.91226e-05
AT3G14395	47.1957	2.19282	0.658178	-3.33165	0.000863328	0.00371171
AT3G14590	1203.68	1.8394	0.281386	-6.53691	6.28026e-11	1.28926e-09
AT3G14595	1292.79	1.53445	0.392366	-3.91077	9.20037e-05	0.00052382
AT3G14620	8572.44	2.05764	0.390422	-5.27031	1.36196e-07	1.54013e-06
AT3G14640	63.4674	3.35661	1.36527	-2.45856	0.0139496	0.039971
AT3G14680	2608.23	2.42276	0.660894	-3.66589	0.000246482	0.00124533
AT3G14690	7443.47	1.25791	0.251505	-5.00151	5.68817e-07	5.6245e-06
AT3G14770	3049.52	2.57739	0.363435	-7.09176	1.32417e-12	3.59825e-11
AT3G15020	1126.03	2.18738	0.603396	-3.62512	0.000288826	0.00143463
AT3G15120	2085.71	1.19451	0.360202	-3.31624	0.000912386	0.00388507
AT3G15180	1808.45	1.21113	0.181984	-6.65517	2.82977e-11	6.15822e-10
AT3G15290	1832.36	1.2682	0.236881	-5.35374	8.61546e-08	1.00658e-06
AT3G15340	530.084	2.48978	0.465863	-5.34444	9.06963e-08	1.0543e-06
AT3G15500	4347.02	2.78091	0.414519	-6.70878	1.96257e-11	4.39939e-10
AT3G15510	623.643	1.44651	0.429092	-3.37109	0.000748711	0.00328979
AT3G15518	239.635	1.29673	0.448145	-2.89355	0.0038092	0.0133723
AT3G15800	111.162	2.8242	1.10222	-2.56228	0.0103986	0.031159
AT3G15870	76.955	3.79718	1.03101	-3.68296	0.000230539	0.00117414
AT3G15880	7688.64	1.82781	0.219518	-8.32648	8.32806e-17	4.00647e-15
AT3G15990	718.375	1.75938	0.361274	-4.86992	1.11643e-06	1.02926e-05
AT3G16030	610.112	2.30264	0.498777	-4.61658	3.9012e-06	3.16401e-05
AT3G16150	798.863	2.80451	0.907895	-3.08903	0.00200813	0.00775857
AT3G16340	6545.88	1.57291	0.338591	-4.64546	3.39325e-06	2.78682e-05
AT3G16510	388.745	1.59082	0.588336	-2.70394	0.00685234	0.0219353
AT3G16640	31133.8	1.35637	0.455634	-2.9769	0.00291183	0.0106728
AT3G16770	26822.8	1.63493	0.677213	-2.4142	0.0157698	0.044183
AT3G16785	4593.7	1.05207	0.153137	-6.87009	6.41597e-12	1.56558e-10
AT3G16800	523.992	2.0163	0.531622	-3.79273	0.000149001	0.000799497
AT3G16857	2673.55	1.06419	0.403246	-2.63905	0.00831394	0.0258947
AT3G16860	1535.05	1.4315	0.578909	-2.47275	0.0134076	0.0386189
AT3G16910	3256.14	1.1705	0.367238	-3.18731	0.00143601	0.00580008
AT3G17000	2769.05	1.35927	0.201703	-6.73898	1.59498e-11	3.63647e-10
AT3G17030	383.457	1.60432	0.350124	-4.58216	4.60208e-06	3.65528e-05
AT3G17660	263.818	1.52366	0.537543	-2.8345	0.00458977	0.0156974
AT3G17700	481.665	1.36293	0.31823	-4.28284	1.84525e-05	0.000126167
AT3G17770	4052.35	1.53469	0.166641	-9.20959	3.27384e-20	2.3851e-18
AT3G17790	4032.55	1.96609	0.348368	-5.64372	1.66415e-08	2.20204e-07
AT3G17820	9141.41	1.17264	0.372059	-3.15176	0.00162289	0.00645514
AT3G18230	1198.23	1.58503	0.345308	-4.59018	4.42862e-06	3.53969e-05
AT3G18235	18.539	8.4484	3.29641	-2.56291	0.0103798	0.0311172
AT3G18250	1161.35	4.77833	0.810691	-5.89415	3.76619e-09	5.67345e-08
AT3G18280	3864.62	2.35083	0.434631	-5.40878	6.34538e-08	7.60276e-07
AT3G18290	26844.1	1.82037	0.432952	-4.20455	2.61608e-05	0.000172812
AT3G18350	1280.86	1.13106	0.214219	-5.27994	1.29224e-07	1.46532e-06
AT3G18400	549.93	2.05597	0.531946	-3.865	0.000111091	0.000617109
AT3G18440	2401.2	1.51973	0.397244	-3.82569	0.000130408	0.000711322
AT3G18535	197.069	1.33769	0.499913	-2.67584	0.00745414	0.0235524
AT3G18720	22.8702	3.29757	1.0325	-3.19378	0.00140423	0.00568804
AT3G18830	9285.73	1.52111	0.544662	-2.79276	0.00522601	0.0174684
AT3G18840	47.8185	1.82283	0.490408	-3.71697	0.000201626	0.00104622
AT3G19020	193.825	2.27036	0.934269	-2.43009	0.0150952	0.0426083
AT3G19200	256.327	1.76514	0.598484	-2.94935	0.00318447	0.0115255
AT3G19330	109.018	1.40524	0.353691	-3.97308	7.09496e-05	0.00041552
AT3G19580	1751.47	1.55138	0.513581	-3.02072	0.00252174	0.00945904
AT3G19610	26.1476	9.10355	2.07524	-4.38675	1.15059e-05	8.27075e-05
AT3G19615	450.464	3.48327	0.756402	-4.60505	4.12358e-06	3.32523e-05
AT3G19620	140.707	1.54868	0.592539	-2.61363	0.00895849	0.0275403
AT3G19640	3393.23	1.20718	0.234721	-5.14304	2.70329e-07	2.87538e-06
AT3G19670	2128.01	1.19841	0.371209	-3.2284	0.00124485	0.005116
AT3G19680	4791.33	1.95646	0.771735	-2.53515	0.0112401	0.0333025
AT3G19960	3275.19	1.16916	0.256807	-4.55269	5.29633e-06	4.13927e-05
AT3G19970	911.232	1.22475	0.341783	-3.58343	0.00033911	0.00164702
AT3G20010	1465.16	1.24668	0.353908	-3.52262	0.0004273	0.00201101
AT3G20100	2489.33	2.14001	0.541186	-3.9543	7.67586e-05	0.000446037
AT3G20710	232.065	3.31935	0.474931	-6.98913	2.76601e-12	7.1267e-11
AT3G20910	756.516	1.18751	0.28326	-4.19229	2.76154e-05	0.0001811
AT3G21150	43.1768	2.01685	0.662519	-3.04421	0.00233291	0.00883573
AT3G21240	2161.96	1.703	0.455868	-3.73572	0.000187176	0.00098047
AT3G21305	66.3095	24.3822	4.32838	-5.63309	1.77009e-08	2.32886e-07
AT3G21400	497.349	1.2046	0.336745	-3.5772	0.0003473	0.001681
AT3G21430	2681.07	1.02073	0.19168	-5.32516	1.00863e-07	1.16554e-06
AT3G21520	781.009	3.38547	0.967493	-3.49922	0.000466616	0.00217186
AT3G21720	28247.3	9.3442	1.07782	-8.66951	4.33988e-18	2.41822e-16
AT3G21790	2606.77	1.81363	0.294293	-6.16269	7.15187e-10	1.24448e-08
AT3G21890	21.7273	5.17016	1.61713	-3.19713	0.00138803	0.00563053
AT3G22260	939.17	1.41316	0.346939	-4.07322	4.63685e-05	0.000286867
AT3G22310	1393.31	1.31846	0.390632	-3.3752	0.000737627	0.00324558
AT3G22330	1629.88	1.52366	0.394168	-3.86552	0.000110853	0.000616057
AT3G22370	16714.4	1.49073	0.553905	-2.69131	0.00711725	0.022629
AT3G22460	837.189	1.70521	0.282361	-6.0391	1.54973e-09	2.51216e-08
AT3G22550	2407.39	3.41694	0.791652	-4.31622	1.58726e-05	0.000110737
AT3G22560	80.1687	4.97555	0.871163	-5.71138	1.12063e-08	1.55338e-07
AT3G22800	287.903	3.0964	0.908027	-3.41003	0.00064955	0.00290493
AT3G22840	796.036	4.85026	0.547824	-8.85369	8.46757e-19	5.21064e-17
AT3G22850	4492.16	1.64959	0.496989	-3.31917	0.000902857	0.00385097
AT3G22980	3528.11	1.06412	0.18427	-5.77479	7.70483e-09	1.10534e-07
AT3G23150	3009.5	1.59597	0.602543	-2.64873	0.00807955	0.0252516
AT3G23167	20.6911	8.76576	2.31699	-3.78326	0.000154788	0.00082792
AT3G23170	2138.66	2.02997	0.820778	-2.47323	0.0133899	0.0385809
AT3G23250	3853.28	1.85593	0.458094	-4.05141	5.09092e-05	0.000311688
AT3G23260	225.224	1.55489	0.47666	-3.26205	0.00110609	0.00462066
AT3G23290	356.931	1.45907	0.476128	-3.06444	0.00218075	0.00832859
AT3G23410	953.023	1.55171	0.414744	-3.74137	0.000183017	0.000962064
AT3G23605	609.242	1.39431	0.568679	-2.45185	0.0142125	0.0405412
AT3G23790	1313.86	1.68443	0.341188	-4.93696	7.93497e-07	7.61739e-06
AT3G23920	5420.55	1.88823	0.313624	-6.0207	1.73663e-09	2.79016e-08
AT3G24170	11985.8	1.54882	0.467869	-3.31037	0.000931734	0.00395683
AT3G24255	222.373	1.14924	0.416918	-2.75651	0.00584213	0.0192458
AT3G24310	31.5157	2.34669	0.735148	-3.19213	0.00141228	0.00571154
AT3G24715	287.223	1.23922	0.475827	-2.60434	0.00920514	0.0281622
AT3G24840	675.219	1.81871	0.429705	-4.23248	2.31131e-05	0.000154329
AT3G24870	3745.88	1.15568	0.292694	-3.94842	7.86702e-05	0.000455621
AT3G24880	3559.84	1.06045	0.313392	-3.38379	0.000714916	0.00316102
AT3G25240	86.3461	3.8238	0.921483	-4.14961	3.33036e-05	0.000214138
AT3G25250	1211.86	1.93919	0.475091	-4.08171	4.47046e-05	0.000277725
AT3G25290	1443.94	2.32385	0.477603	-4.86564	1.14087e-06	1.04799e-05
AT3G25505	50.737	2.75776	0.668176	-4.12729	3.67058e-05	0.000233292
AT3G25610	6182.05	1.17158	0.445365	-2.63061	0.00852313	0.0264359
AT3G25620	422.723	3.54198	0.320962	-11.0355	2.57591e-28	4.18636e-26
AT3G25840	2814.79	1.47787	0.345421	-4.27845	1.88196e-05	0.000128331
AT3G25900	1592.18	1.67875	0.487929	-3.44055	0.000580527	0.00262636
AT3G25950	35.477	4.44827	1.61849	-2.7484	0.00598874	0.0196166
AT3G25990	120.722	2.74044	0.44917	-6.10111	1.05332e-09	1.76736e-08
AT3G26000	984.631	1.01792	0.259162	-3.92774	8.57466e-05	0.000492286
AT3G26040	246.052	1.29845	0.454104	-2.85937	0.0042448	0.0146599
AT3G26080	1016.76	1.29123	0.199785	-6.46311	1.02576e-10	2.0381e-09
AT3G26100	3512.06	1.44512	0.285884	-5.05491	4.30605e-07	4.36685e-06
AT3G26170	1722.73	1.24202	0.363712	-3.41485	0.000638181	0.00285963
AT3G26180	2806.63	1.94683	0.423012	-4.60231	4.17825e-06	3.35863e-05
AT3G26190	231.21	12.2476	4.32808	-2.82981	0.00465751	0.0158712
AT3G26210	3581.85	2.6266	0.698892	-3.75824	0.000171115	0.00090683
AT3G26220	3625.26	2.68612	0.42385	-6.33744	2.33618e-10	4.42669e-09
AT3G26230	961.531	2.13977	0.486093	-4.40198	1.0727e-05	7.78587e-05
AT3G26240	1749.73	1.54952	0.558597	-2.77394	0.00553818	0.018383
AT3G26400	926.703	1.56374	0.500055	-3.12712	0.00176525	0.00694297
AT3G26560	3103.16	1.16758	0.386873	-3.01799	0.00254456	0.00953478
AT3G26590	1680.51	1.66004	0.56777	-2.92379	0.00345801	0.0123445
AT3G26770	424.461	2.26571	0.313345	-7.23071	4.80486e-13	1.38744e-11
AT3G26910	1757.26	1.2782	0.297753	-4.29281	1.76423e-05	0.000121314
AT3G26940	27.7931	9.19112	2.28188	-4.02787	5.62852e-05	0.00034041
AT3G27190	1536.07	1.95844	0.262736	-7.45402	9.05409e-14	2.89104e-12
AT3G27220	2892.93	1.48264	0.604618	-2.45219	0.0141992	0.0405213
AT3G27240	6506.93	1.00105	0.29361	-3.40945	0.000650929	0.00291045
AT3G27330	580.899	1.50689	0.33946	-4.43908	9.0345e-06	6.674e-05
AT3G27380	8612.36	2.24972	0.378653	-5.94137	2.82644e-09	4.34032e-08
AT3G27415	50.251	7.52396	1.51924	-4.95244	7.32886e-07	7.08652e-06
AT3G27440	37.7202	4.41636	1.16346	-3.79588	0.000147124	0.000791098
AT3G27770	13886.9	1.49614	0.551303	-2.71383	0.00665095	0.0214014
AT3G27820	4599.31	1.19647	0.334263	-3.57942	0.000344354	0.00166866
AT3G28030	1730.06	1.03557	0.15111	-6.85306	7.22846e-12	1.75036e-10
AT3G28330	65.2713	4.18937	1.01397	-4.13167	3.60141e-05	0.000229356
AT3G28480	2301.33	1.50994	0.339386	-4.44904	8.62565e-06	6.39995e-05
AT3G28580	582.732	3.65923	0.529361	-6.91254	4.76044e-12	1.18557e-10
AT3G28620	44.5477	1.89239	0.763943	-2.47714	0.0132441	0.0382303
AT3G28630	75.4612	2.0336	0.798345	-2.54727	0.0108571	0.0323454
AT3G29180	2516.79	1.37418	0.327253	-4.19912	2.67954e-05	0.000176545
AT3G29590	10.9316	6.57893	2.61868	-2.51231	0.0119945	0.0351302
AT3G29810	2207.98	2.7104	0.330058	-8.21189	2.17741e-16	1.00188e-14
AT3G29970	4643.91	7.7924	1.57088	-4.96053	7.03011e-07	6.82688e-06
AT3G30390	21996.5	2.02661	0.4749	-4.26744	1.97729e-05	0.00013411
AT3G33530	3753.1	1.37155	0.464708	-2.95143	0.00316305	0.0114627
AT3G41762	86346	1.48809	0.403243	-3.69029	0.000223995	0.0011468
AT3G41768	36387.6	1.78061	0.619698	-2.87334	0.00406153	0.0141309
AT3G42050	12484.1	1.23911	0.198338	-6.24747	4.17156e-10	7.52752e-09
AT3G42180	518.71	5.12795	0.805368	-6.36721	1.92499e-10	3.6945e-09
AT3G43190	3726.87	4.2595	1.10036	-3.871	0.000108391	0.000605026
AT3G44120	152.752	1.56355	0.44156	-3.54097	0.00039866	0.00189345
AT3G44290	150.592	4.01489	0.774498	-5.18386	2.17339e-07	2.3558e-06
AT3G44300	100373	4.88227	0.754177	-6.47365	9.56654e-11	1.91278e-09
AT3G44320	2942.35	2.5941	0.453358	-5.72197	1.05298e-08	1.46924e-07
AT3G44340	6891.18	1.23106	0.273878	-4.49492	6.95948e-06	5.27485e-05
AT3G44370	777.677	1.1864	0.312328	-3.79859	0.000145522	0.000783649
AT3G44690	858.095	1.31038	0.219683	-5.9649	2.44789e-09	3.83568e-08
AT3G44713	174.075	1.895	0.502643	-3.77008	0.000163198	0.000868871
AT3G44720	9017.93	1.83873	0.253617	-7.25001	4.16733e-13	1.22003e-11
AT3G45130	530.71	3.94649	0.91971	-4.29102	1.77857e-05	0.000122201
AT3G45530	119.248	2.57188	0.532216	-4.83239	1.34901e-06	1.21974e-05
AT3G45590	231.232	1.20585	0.323325	-3.72953	0.000191839	0.00100241
AT3G45600	1499.88	1.16442	0.291091	-4.00018	6.32947e-05	0.000376958
AT3G45730	1380.62	1.31692	0.518645	-2.53915	0.0111122	0.032997
AT3G45770	2373.87	1.18701	0.306789	-3.86914	0.000109221	0.000608988
AT3G45970	2520.76	2.65272	0.624117	-4.25036	2.13427e-05	0.000143452
AT3G46070	58.4732	3.68755	0.804348	-4.58452	4.55022e-06	3.61976e-05
AT3G46300	26.0144	3.23319	1.15053	-2.81017	0.00495158	0.0167093
AT3G46440	3702.31	1.95959	0.433372	-4.52172	6.13387e-06	4.71677e-05
AT3G46450	2647.45	1.09311	0.271039	-4.03302	5.50651e-05	0.000334387
AT3G46680	149.336	2.91809	0.511187	-5.70845	1.14009e-08	1.57604e-07
AT3G46690	765.462	1.72403	0.581521	-2.96469	0.00302988	0.0110384
AT3G46730	154.994	2.20594	0.718051	-3.07212	0.00212548	0.00814991
AT3G46960	2435.59	1.15887	0.253259	-4.57583	4.74324e-06	3.75446e-05
AT3G47030	23.9364	3.39858	1.06712	-3.18482	0.00144846	0.00584292
AT3G47342	20.5711	5.2516	1.52581	-3.44184	0.000577782	0.00261581
AT3G47420	3430.01	2.16764	0.484409	-4.4748	7.64812e-06	5.73847e-05
AT3G47500	355.771	4.38378	0.584564	-7.49923	6.41938e-14	2.12191e-12
AT3G47660	125.808	3.6362	1.04845	-3.46816	0.000524033	0.00240076
AT3G47730	9193.07	1.6865	0.309932	-5.4415	5.28333e-08	6.42438e-07
AT3G47780	2563.45	2.25912	0.549548	-4.11087	3.94178e-05	0.00024835
AT3G47950	256.654	1.64546	0.506312	-3.2499	0.00115444	0.00479263
AT3G47990	2001.24	1.04008	0.2958	-3.51616	0.000437833	0.00205145
AT3G48000	18715.8	1.47738	0.282611	-5.22759	1.71731e-07	1.89547e-06
AT3G48020	615.582	3.01512	0.495214	-6.08853	1.13953e-09	1.90068e-08
AT3G48050	10050	1.45284	0.269372	-5.39344	6.91205e-08	8.23888e-07
AT3G48060	5064.96	1.00317	0.231547	-4.33246	1.47452e-05	0.000103707
AT3G48115	1972.39	1.55186	0.185351	-8.37253	5.63918e-17	2.78152e-15
AT3G48150	684.819	1.12865	0.366353	-3.08079	0.00206453	0.00794746
AT3G48170	7751.42	1.3743	0.271899	-5.05444	4.31646e-07	4.37391e-06
AT3G48210	566.169	1.27639	0.239685	-5.3253	1.00789e-07	1.16521e-06
AT3G48230	21.8323	8.84286	2.43936	-3.62508	0.000288873	0.00143463
AT3G48300	91.5982	5.22182	0.957798	-5.4519	4.98341e-08	6.09476e-07
AT3G48320	386.292	1.22896	0.346395	-3.54785	0.000388388	0.00185125
AT3G48510	19.4196	3.45515	1.39452	-2.47766	0.0132248	0.0381876
AT3G48580	872.698	1.99325	0.281122	-7.09032	1.338e-12	3.62804e-11
AT3G48790	52.1012	4.51639	1.33497	-3.38314	0.000716631	0.00316694
AT3G48850	1182.47	3.37383	0.74646	-4.51978	6.19049e-06	4.7531e-05
AT3G48920	266.461	2.24285	0.631649	-3.55079	0.000384079	0.00183347
AT3G49120	59287.4	3.48221	0.683091	-5.09772	3.43774e-07	3.56179e-06
AT3G49130	463.359	4.54098	1.04868	-4.33017	1.48993e-05	0.000104609
AT3G49210	1258.01	1.30281	0.365336	-3.56605	0.000362397	0.00174276
AT3G49490	6955.95	1.39384	0.229826	-6.06475	1.32161e-09	2.17435e-08
AT3G49601	401.71	2.19335	0.569842	-3.84905	0.000118575	0.000652962
AT3G49710	270.995	1.61031	0.676789	-2.37933	0.017344	0.0478559
AT3G49740	37.5958	8.14569	3.15129	-2.58487	0.00974145	0.0294825
AT3G50260	1403.46	1.65747	0.281457	-5.88889	3.88802e-09	5.84309e-08
AT3G50370	15184	1.73644	0.385121	-4.50883	6.51869e-06	4.98097e-05
AT3G50860	234.956	1.09199	0.435653	-2.50656	0.0121914	0.0356215
AT3G50930	6893.03	1.01036	0.424373	-2.38083	0.0172735	0.0477002
AT3G50940	184.289	4.18127	0.721492	-5.79531	6.81951e-09	9.84596e-08
AT3G51000	4277.4	2.37073	0.451956	-5.2455	1.55863e-07	1.74002e-06
AT3G51190	19.1512	5.78829	1.93755	-2.98742	0.0028134	0.010375
AT3G51440	737.791	1.53759	0.587797	-2.61585	0.00890044	0.0273982
AT3G51540	140.459	2.53664	0.61695	-4.11157	3.92971e-05	0.000247712
AT3G51550	15052.9	1.04709	0.328494	-3.18755	0.00143485	0.00579724
AT3G51730	7808.83	1.08534	0.31617	-3.43279	0.000597415	0.00269267
AT3G51860	3295.67	1.48132	0.55275	-2.6799	0.00736434	0.0233123
AT3G51910	3786.98	1.01118	0.428351	-2.36063	0.0182442	0.0498485
AT3G51920	1868.68	2.03725	0.32781	-6.21475	5.1407e-10	9.15897e-09
AT3G52200	5429.67	1.27319	0.203112	-6.26842	3.64721e-10	6.64757e-09
AT3G52250	10336.7	1.21203	0.326542	-3.71172	0.000205858	0.00106513
AT3G52390	566.872	1.35418	0.273413	-4.95287	7.31286e-07	7.07375e-06
AT3G52570	609.149	1.00494	0.260148	-3.86294	0.000112032	0.00062125
AT3G52610	941.728	1.13173	0.276237	-4.09696	4.1862e-05	0.000261926
AT3G52780	47.1614	5.83169	1.98963	-2.93104	0.00337828	0.0121042
AT3G52820	142.359	3.30473	0.823566	-4.0127	6.00271e-05	0.000360632
AT3G52850	12965.3	1.34755	0.272504	-4.94506	7.61218e-07	7.33529e-06
AT3G53160	1149.19	3.15607	0.9437	-3.34435	0.000824744	0.00357309
AT3G53210	623.26	3.14653	0.533644	-5.89632	3.71702e-09	5.61536e-08
AT3G53230	8779.27	2.51867	0.448324	-5.61796	1.93221e-08	2.52642e-07
AT3G53260	18475.2	1.25289	0.511624	-2.44886	0.014331	0.0408149
AT3G53365	36.5122	1.51228	0.603692	-2.50505	0.0122435	0.0357575
AT3G53390	1172.07	1.38639	0.218069	-6.3576	2.04936e-10	3.91835e-09
AT3G53450	41.7001	2.06017	0.703382	-2.92895	0.00340105	0.0121703
AT3G53540	5037.39	1.67234	0.340949	-4.90494	9.34579e-07	8.80832e-06
AT3G53600	217.312	3.2801	0.750974	-4.3678	1.25506e-05	8.94486e-05
AT3G53810	817.903	1.36664	0.383994	-3.55901	0.000372262	0.00178277
AT3G53930	1565.69	1.1136	0.226229	-4.92243	8.5477e-07	8.1378e-06
AT3G54110	7274.38	1.02346	0.353614	-2.89429	0.00380019	0.0133499
AT3G54130	770.718	1.16381	0.372958	-3.12049	0.00180548	0.00707488
AT3G54150	3539.5	1.8699	0.647516	-2.88781	0.00387933	0.0135827
AT3G54230	2986.29	1.04373	0.246277	-4.23801	2.25507e-05	0.000150931
AT3G54500	2594.49	4.53669	0.418266	-10.8464	2.0738e-27	3.09276e-25
AT3G54625	74.3973	4.13078	0.804511	-5.13451	2.82874e-07	2.9907e-06
AT3G54680	611.533	1.49682	0.26211	-5.71066	1.12537e-08	1.5591e-07
AT3G54850	2451.33	1.53629	0.246547	-6.23123	4.62772e-10	8.30337e-09
AT3G54860	2666.19	1.05891	0.193519	-5.47189	4.45255e-08	5.47988e-07
AT3G54990	309.01	2.20064	0.436405	-5.04265	4.59122e-07	4.63012e-06
AT3G55210	12.5423	5.78468	2.38736	-2.42305	0.0153908	0.043301
AT3G55270	4397.52	1.65638	0.196982	-8.40881	4.14179e-17	2.06706e-15
AT3G55430	11274.1	1.42387	0.212822	-6.69044	2.22496e-11	4.9352e-10
AT3G55470	1086.55	1.84232	0.463369	-3.97594	7.01026e-05	0.000411319
AT3G55560	1982.3	1.17835	0.175311	-6.72148	1.79887e-11	4.06478e-10
AT3G55610	11180.8	1.0545	0.337779	-3.12186	0.00179714	0.00704974
AT3G55840	999.342	1.72837	0.596002	-2.89995	0.00373223	0.0131512
AT3G55880	464.97	2.10138	0.444235	-4.73033	2.24158e-06	1.91996e-05
AT3G55890	286.507	2.65963	0.725703	-3.66491	0.000247429	0.00124937
AT3G55900	111.458	3.98489	0.644464	-6.18326	6.27909e-10	1.10321e-08
AT3G55910	242.05	3.66245	0.464354	-7.88721	3.09024e-15	1.23575e-13
AT3G56080	319.738	1.67999	0.43077	-3.89997	9.62044e-05	0.000545043
AT3G56170	1396.53	1.19671	0.47469	-2.52103	0.0117013	0.0343996
AT3G56200	4946.46	1.43731	0.508815	-2.82481	0.00473079	0.0160907
AT3G56290	539.402	2.2594	0.214798	-10.5187	7.0814e-26	9.2069e-24
AT3G56350	90.8124	10.8995	4.32826	-2.51821	0.0117953	0.0346399
AT3G56360	2835.56	2.10624	0.313749	-6.71312	1.90507e-11	4.28184e-10
AT3G56500	64.9295	4.00164	1.17415	-3.40811	0.000654146	0.00291982
AT3G56960	603.669	1.22129	0.341448	-3.5768	0.000347821	0.00168321
AT3G56970	1164.9	6.44238	1.20672	-5.33876	9.35863e-08	1.0869e-06
AT3G56980	1238.1	3.04802	1.07422	-2.83744	0.00454776	0.0155768
AT3G57310	8.28977	7.39443	2.93946	-2.51558	0.0118838	0.0348554
AT3G57380	1076.74	1.90269	0.602528	-3.15784	0.0015894	0.00634385
AT3G57510	2161.48	15.4702	2.53875	-6.09363	1.10378e-09	1.84713e-08
AT3G57570	2195.51	1.09442	0.164209	-6.66481	2.65011e-11	5.79209e-10
AT3G58060	16.4052	8.43097	2.5542	-3.30082	0.000964018	0.00408299
AT3G58160	777.446	1.43664	0.306577	-4.68606	2.78516e-06	2.3366e-05
AT3G58270	424.131	1.00286	0.383352	-2.61602	0.00889622	0.0273903
AT3G58490	1871.01	1.26286	0.421186	-2.99833	0.0027146	0.0100781
AT3G58510	1196.9	1.35029	0.448349	-3.0117	0.00259789	0.00970758
AT3G58570	1715.08	1.66595	0.348484	-4.78056	1.74811e-06	1.53995e-05
AT3G58670	1924.44	1.17638	0.312009	-3.77033	0.000163034	0.000868177
AT3G58750	7975.52	1.1426	0.303276	-3.76754	0.000164867	0.00087665
AT3G58770	100.949	2.63949	0.978186	-2.69836	0.00696827	0.0222502
AT3G59020	14403	1.00435	0.365253	-2.74973	0.0059644	0.0195698
AT3G59068	4605.02	2.46785	0.62427	-3.95318	7.7119e-05	0.000447824
AT3G59290	1817.11	1.00896	0.410867	-2.45568	0.0140619	0.0402111
AT3G59300	2601.38	1.05424	0.168366	-6.2616	3.81039e-10	6.93004e-09
AT3G59410	3155.5	1.07407	0.25046	-4.28838	1.7998e-05	0.000123425
AT3G59700	1545.45	1.20868	0.403944	-2.99219	0.00276983	0.0102426
AT3G59820	3240.07	1.20269	0.261156	-4.60524	4.11985e-06	3.32352e-05
AT3G59910	4442.54	1.60437	0.402087	-3.9901	6.6046e-05	0.000390973
AT3G60120	621.059	4.87574	1.0112	-4.82171	1.42329e-06	1.2796e-05
AT3G60130	7098.02	2.23559	0.687766	-3.25051	0.00115198	0.00478396
AT3G60140	31024.5	4.29983	1.21743	-3.53188	0.000412609	0.00195166
AT3G60240	12819.9	1.18807	0.290369	-4.09159	4.28434e-05	0.00026721
AT3G60300	6288.33	1.23956	0.188253	-6.58451	4.56389e-11	9.57058e-10
AT3G60760	26.6891	5.27893	2.01849	-2.61529	0.0089153	0.0274341
AT3G60920	30.4663	4.01182	1.14622	-3.50005	0.000465163	0.00216589
AT3G60966	210.424	1.39601	0.542017	-2.57558	0.0100072	0.0301573
AT3G60970	129.588	3.3398	0.898658	-3.71643	0.000202059	0.00104804
AT3G61220	1127.48	1.56283	0.333184	-4.69058	2.72426e-06	2.29615e-05
AT3G61280	614.062	2.19437	0.76491	-2.8688	0.00412038	0.0142925
AT3G61390	136.571	1.78936	0.434166	-4.12137	3.76628e-05	0.000238716
AT3G61570	1066.49	1.05903	0.223222	-4.74431	2.09218e-06	1.80357e-05
AT3G61850	919.527	1.64848	0.422615	-3.90066	9.5929e-05	0.00054397
AT3G61890	1361.08	1.62501	0.458264	-3.54601	0.000391107	0.00186316
AT3G61960	2683.97	1.39933	0.228959	-6.1117	9.85734e-10	1.66609e-08
AT3G62090	257.729	1.00679	0.382382	-2.63294	0.00846496	0.0262898
AT3G62130	1829.79	1.24111	0.262192	-4.73359	2.20587e-06	1.89257e-05
AT3G62150	11568.2	1.15623	0.482698	-2.39534	0.0166048	0.0461753
AT3G62290	25439.4	1.07944	0.336232	-3.21039	0.00132554	0.00540295
AT3G62590	922.933	1.13985	0.394823	-2.88699	0.00388949	0.0136052
AT3G62770	972.228	1.94515	0.459858	-4.22988	2.33811e-05	0.000155954
AT3G62900	5563.34	1.11099	0.197495	-5.62542	1.85055e-08	2.42717e-07
AT3G63052	84.6372	1.52563	0.42812	-3.56355	0.00036588	0.00175718
AT3G63070	4954.17	1.13713	0.302191	-3.76294	0.000167929	0.000891253
AT3G63350	83.5724	2.26961	0.9577	-2.36986	0.0177949	0.0488633
AT3G63520	9347.6	1.58487	0.328852	-4.81941	1.43983e-06	1.29309e-05
AT4G00060	2945.16	1.06366	0.226808	-4.68967	2.7365e-06	2.30494e-05
AT4G00210	26.899	5.05533	2.04316	-2.47427	0.0133509	0.0384994
AT4G00240	260.13	1.29502	0.449838	-2.87886	0.0039912	0.0139168
AT4G00250	68.9231	2.96697	0.877137	-3.38256	0.000718131	0.00317246
AT4G00450	9701.89	1.21354	0.306116	-3.96433	7.36039e-05	0.000429675
AT4G00600	16.418	8.38887	2.92975	-2.86334	0.00419204	0.0144955
AT4G00695	58.2264	2.61382	0.860922	-3.03607	0.00239685	0.00904545
AT4G00900	3473.01	1.4144	0.223911	-6.31681	2.67012e-10	4.99967e-09
AT4G00930	1536.34	1.13646	0.175111	-6.48995	8.58662e-11	1.72912e-09
AT4G00940	577.232	2.36006	0.467615	-5.04701	4.48784e-07	4.5367e-06
AT4G01100	9881.49	1.18089	0.211148	-5.59272	2.23536e-08	2.89001e-07
AT4G01120	2141.31	1.13977	0.41342	-2.75694	0.00583456	0.0192234
AT4G01290	6956.65	1.21973	0.265879	-4.58755	4.48483e-06	3.57672e-05
AT4G01360	3342.74	3.00518	0.813453	-3.69434	0.000220454	0.00113141
AT4G01430	1083.7	2.90529	0.540564	-5.37456	7.67708e-08	9.0571e-07
AT4G01610	9239.07	2.5309	0.422147	-5.9953	2.03111e-09	3.23028e-08
AT4G01660	2848.78	1.21502	0.385666	-3.15044	0.00163027	0.00647842
AT4G01910	723.304	1.59203	0.39982	-3.98188	6.83713e-05	0.000402278
AT4G01930	34.1826	1.71555	0.581413	-2.95066	0.00317097	0.0114832
AT4G02020	4449.51	1.19354	0.359775	-3.31748	0.000908349	0.00387048
AT4G02170	162.343	2.66371	1.04243	-2.55529	0.0106101	0.0316955
AT4G02280	4510.35	3.77542	0.56042	-6.73677	1.61942e-11	3.68888e-10
AT4G02540	1993.93	1.13148	0.289198	-3.91247	9.13564e-05	0.000520719
AT4G02570	17705.4	1.39066	0.252876	-5.49935	3.81186e-08	4.73968e-07
AT4G02660	891.963	2.14116	0.335461	-6.38273	1.73954e-10	3.35891e-09
AT4G02720	86.403	24.7096	4.32828	-5.70887	1.1373e-08	1.57391e-07
AT4G02760	644.565	1.77096	0.359183	-4.93052	8.20131e-07	7.84563e-06
AT4G02880	4021.07	1.29123	0.344353	-3.74973	0.000177027	0.000935035
AT4G02940	7585.16	1.57297	0.425889	-3.69339	0.000221287	0.00113477
AT4G03020	3417.93	1.2862	0.301635	-4.26409	2.00721e-05	0.000135884
AT4G03130	46.936	1.6165	0.550009	-2.93904	0.00329235	0.0118516
AT4G03200	2584.77	1.09714	0.277149	-3.95866	7.53704e-05	0.000438976
AT4G03260	8570.12	1.1003	0.189451	-5.80782	6.32907e-09	9.17968e-08
AT4G03292	68.2933	2.48244	0.886519	-2.80021	0.00510701	0.0171222
AT4G03320	2316.07	2.02874	0.414305	-4.89675	9.74371e-07	9.14257e-06
AT4G03430	5581.28	1.23751	0.26938	-4.59392	4.35006e-06	3.48218e-05
AT4G03820	546.543	1.26716	0.349482	-3.62581	0.000288057	0.00143189
AT4G03925	21.7519	2.6793	1.02288	-2.61938	0.008809	0.0271564
AT4G03960	681.037	1.54079	0.351888	-4.37863	1.19428e-05	8.55813e-05
AT4G04415	45.8922	3.92201	0.804447	-4.87541	1.08583e-06	1.00544e-05
AT4G04423	29.0036	4.55214	1.39234	-3.26942	0.00107767	0.00451531
AT4G04480	4.771	5.4384	2.20541	-2.46593	0.0136657	0.0392418
AT4G04835	139.629	3.08035	0.732194	-4.20702	2.58764e-05	0.000170979
AT4G04850	2140.05	1.78102	0.368971	-4.82699	1.38613e-06	1.25073e-05
AT4G04855	43.6045	2.98606	1.00609	-2.96798	0.00299765	0.010943
AT4G04865	169.16	3.1577	0.632562	-4.99193	5.978e-07	5.87671e-06
AT4G04895	32.2635	3.01224	1.00473	-2.99805	0.0027171	0.0100844
AT4G04920	4340.34	1.29366	0.334416	-3.86841	0.000109546	0.00061
AT4G04960	916.311	1.28808	0.25273	-5.09665	3.45726e-07	3.58055e-06
AT4G05160	3999.96	1.4863	0.391243	-3.79892	0.00014533	0.000782964
AT4G05380	94.2132	5.50722	1.65545	-3.32672	0.00087874	0.00376456
AT4G05490	41.8775	3.05771	1.13345	-2.6977	0.00698197	0.0222775
AT4G05905	5.26572	5.60603	1.88222	-2.97842	0.0028974	0.0106291
AT4G06015	8.44355	3.29752	1.29047	-2.55528	0.0106102	0.0316955
AT4G06305	26.3856	3.55907	1.35431	-2.62796	0.00858981	0.0266199
AT4G06410	844.249	2.24276	0.427094	-5.25121	1.51103e-07	1.69135e-06
AT4G06746	284.889	1.63306	0.282663	-5.7774	7.5862e-09	1.09032e-07
AT4G06795	39.3467	3.55085	0.905359	-3.92204	8.78027e-05	0.000502951
AT4G07085	50.437	2.49644	0.948904	-2.63087	0.00851663	0.0264222
AT4G07940	31.3806	1.9137	0.778505	-2.45818	0.0139645	0.0400091
AT4G07995	77.9897	3.16435	0.92932	-3.40501	0.000661607	0.00294845
AT4G08150	391.413	2.50274	0.596899	-4.19291	2.75401e-05	0.0001807
AT4G08210	122.745	1.22248	0.392343	-3.11584	0.00183423	0.00717422
AT4G08230	129.383	2.15482	0.67084	-3.21212	0.00131758	0.00537653
AT4G08505	730.559	2.76419	0.763723	-3.61936	0.000295338	0.00146165
AT4G08770	8842.82	4.38988	0.764734	-5.7404	9.4451e-09	1.33405e-07
AT4G08780	477.088	2.89039	0.807866	-3.57781	0.00034648	0.00167767
AT4G08850	9577.85	1.02353	0.290427	-3.52424	0.0004247	0.00200175
AT4G08867	25.3689	8.65284	1.86437	-4.64115	3.46467e-06	2.84271e-05
AT4G08869	34.453	8.72363	2.48895	-3.50495	0.0004567	0.00213118
AT4G09030	317.756	1.89042	0.371813	-5.08431	3.68957e-07	3.79831e-06
AT4G09560	396.782	1.04631	0.36434	-2.87181	0.00408129	0.0141841
AT4G09750	877.396	3.68393	0.827771	-4.45042	8.57017e-06	6.36512e-05
AT4G09760	2176.01	1.53997	0.397749	-3.87171	0.000108076	0.000603679
AT4G10040	1847.66	1.44577	0.437746	-3.30277	0.000957364	0.00405684
AT4G10070	1239.52	1.30479	0.355439	-3.67092	0.000241681	0.00122449
AT4G10320	13076.8	1.03573	0.209752	-4.9379	7.89674e-07	7.58644e-06
AT4G10380	644.5	1.39766	0.443524	-3.15127	0.00162564	0.00646304
AT4G10500	437.513	3.1534	1.19011	-2.64967	0.00805702	0.0251874
AT4G10590	3418.52	1.05533	0.243286	-4.33781	1.43912e-05	0.000101463
AT4G10710	6078.11	1.05717	0.200597	-5.27014	1.36321e-07	1.54017e-06
AT4G10720	135.379	2.46241	0.700116	-3.51714	0.000436217	0.00204577
AT4G10930	2645.96	1.05429	0.211765	-4.97855	6.40619e-07	6.26606e-06
AT4G10960	788.812	1.80198	0.61692	-2.92093	0.00348989	0.0124338
AT4G11010	7902.98	1.15738	0.414421	-2.79276	0.00522612	0.0174684
AT4G11170	855.368	1.72052	0.630282	-2.72976	0.00633807	0.0205642
AT4G11350	348.625	1.3412	0.460613	-2.91177	0.00359386	0.0127434
AT4G11380	9413.36	1.02289	0.191383	-5.34471	9.05601e-08	1.0532e-06
AT4G11393	18.9583	8.57368	2.69227	-3.18455	0.00144977	0.0058446
AT4G11480	53.4912	2.41482	0.95787	-2.52103	0.0117011	0.0343996
AT4G11560	902.28	1.8853	0.466631	-4.04024	5.33955e-05	0.00032573
AT4G11580	19.4961	8.32668	2.60696	-3.19402	0.00140306	0.00568429
AT4G11590	114.249	2.62	0.616594	-4.24915	2.1458e-05	0.000144151
AT4G11600	12958.5	1.54691	0.551338	-2.80573	0.0050202	0.0168915
AT4G11650	72318.3	8.08632	0.807969	-10.0082	1.40259e-23	1.49411e-21
AT4G11660	1420.61	1.98653	0.409524	-4.85083	1.22944e-06	1.12122e-05
AT4G11670	2589.67	1.01364	0.235261	-4.30856	1.64322e-05	0.000113951
AT4G11800	2459.68	1.052	0.193945	-5.42419	5.82187e-08	7.02532e-07
AT4G11850	5413.73	1.09421	0.440334	-2.48496	0.0129566	0.0375415
AT4G12080	874.807	1.35277	0.280397	-4.82448	1.4037e-06	1.26378e-05
AT4G12090	184.383	1.49258	0.491556	-3.03644	0.00239386	0.00903685
AT4G12130	688.485	1.72259	0.463159	-3.71922	0.000199839	0.00103865
AT4G12250	1275.41	1.13083	0.463948	-2.4374	0.0147932	0.0418725
AT4G12570	4125.66	1.30933	0.282487	-4.63502	3.56896e-06	2.92166e-05
AT4G12610	1112.06	1.11214	0.285899	-3.88997	0.000100255	0.000564211
AT4G12731	37.3167	5.85524	1.65341	-3.54131	0.000398147	0.00189172
AT4G13010	2810.53	1.7194	0.190533	-9.02417	1.81059e-19	1.21119e-17
AT4G13020	2821.95	1.26192	0.271396	-4.64973	3.32365e-06	2.73497e-05
AT4G13030	1160.71	2.17209	0.416257	-5.21815	1.80719e-07	1.98775e-06
AT4G13360	2935.32	1.21291	0.360129	-3.36798	0.000757214	0.00332254
AT4G13730	1024.34	1.26271	0.259036	-4.87465	1.09001e-06	1.00858e-05
AT4G13850	1340.18	1.37524	0.453085	-3.03529	0.00240303	0.00906744
AT4G13918	1058.76	1.28674	0.178067	-7.22616	4.96846e-13	1.4298e-11
AT4G13920	186.813	11.9401	4.3281	-2.75873	0.00580272	0.0191383
AT4G14180	121.382	3.38671	0.759006	-4.46204	8.11849e-06	6.05912e-05
AT4G14220	669.388	2.14704	0.555566	-3.86459	0.000111276	0.000617732
AT4G14305	108.706	2.31058	0.719231	-3.21257	0.00131555	0.00536913
AT4G14368	209.134	4.28814	0.887944	-4.82929	1.3702e-06	1.23757e-05
AT4G14370	2473.81	1.35512	0.451874	-2.99889	0.00270969	0.0100672
AT4G14580	600.79	1.67717	0.344415	-4.86963	1.11809e-06	1.03043e-05
AT4G14620	1141.63	1.37027	0.550031	-2.49127	0.0127288	0.037017
AT4G14690	238.144	2.71353	0.722927	-3.75353	0.00017436	0.000923062
AT4G14950	1712.26	1.21748	0.340824	-3.57217	0.000354038	0.00170775
AT4G15010	1487.8	1.14878	0.25878	-4.4392	9.02931e-06	6.67211e-05
AT4G15030	214.748	1.46615	0.501214	-2.9252	0.00344239	0.0122973
AT4G15180	8439	1.44701	0.246001	-5.88211	4.05059e-09	6.07302e-08
AT4G15236	191.842	2.95487	0.574677	-5.14179	2.7214e-07	2.88684e-06
AT4G15248	9.5327	7.48783	2.25323	-3.32316	0.000890043	0.00380527
AT4G15270	103.63	1.66277	0.534727	-3.10957	0.0018736	0.00730903
AT4G15280	325.969	1.96675	0.580914	-3.38562	0.000710187	0.00314285
AT4G15410	1383.28	1.70485	0.223264	-7.63601	2.2406e-14	7.85697e-13
AT4G15417	95.7135	2.94395	0.865934	-3.39974	0.00067451	0.00300068
AT4G15480	59.7277	2.68638	0.974264	-2.75734	0.00582738	0.0192072
AT4G15563	205.393	1.28571	0.439052	-2.92838	0.00340731	0.012191
AT4G15610	13198.1	1.19503	0.501665	-2.38214	0.0172125	0.047568
AT4G15720	45.6806	1.86654	0.76955	-2.42549	0.0152876	0.0430508
AT4G15730	570.521	1.18207	0.226537	-5.21799	1.8088e-07	1.98866e-06
AT4G15890	356.677	1.46055	0.36944	-3.95342	7.7041e-05	0.000447473
AT4G15910	11120.8	3.9335	0.423486	-9.28836	1.56683e-20	1.18579e-18
AT4G16144	1010.59	1.04103	0.149179	-6.97842	2.98514e-12	7.63578e-11
AT4G16190	16794.1	1.28634	0.341378	-3.76809	0.0001645	0.000874886
AT4G16260	23913.9	5.46888	1.02621	-5.3292	9.86443e-08	1.1425e-06
AT4G16280	2144.36	1.06108	0.358624	-2.95875	0.00308886	0.0112211
AT4G16310	3447.16	1.05344	0.238374	-4.41927	9.90351e-06	7.24838e-05
AT4G16330	1911.75	1.92947	0.281861	-6.84544	7.62409e-12	1.83565e-10
AT4G16370	18301.3	2.11544	0.396901	-5.32988	9.82762e-08	1.13904e-06
AT4G16535	72.5881	2.29501	0.676693	-3.39152	0.000695072	0.00308457
AT4G16560	12.5918	8.04866	3.40583	-2.3632	0.0181178	0.0495888
AT4G16563	754.988	3.4183	0.732051	-4.66948	3.01961e-06	2.5084e-05
AT4G16680	5241.28	2.215	0.486758	-4.55051	5.35155e-06	4.17599e-05
AT4G16690	1715.98	3.3727	0.365394	-9.23032	2.69834e-20	1.98293e-18
AT4G16740	21.0443	8.68175	2.75661	-3.14943	0.00163588	0.00649765
AT4G16770	1128.49	1.34586	0.412122	-3.26568	0.00109202	0.00456788
AT4G16780	629.946	2.22534	0.497176	-4.47597	7.60668e-06	5.71414e-05
AT4G16890	11268.8	1.24323	0.383821	-3.23909	0.00119914	0.00494792
AT4G16892	61.4934	1.99874	0.808814	-2.4712	0.0134662	0.0387657
AT4G16957	443.48	1.28268	0.35997	-3.56329	0.000366236	0.00175822
AT4G16960	1116.76	1.03456	0.373442	-2.77034	0.00559973	0.0185557
AT4G17330	12240.4	1.40439	0.383091	-3.66594	0.000246433	0.00124533
AT4G17380	93.7631	2.17485	0.733973	-2.96312	0.00304537	0.0110843
AT4G17410	1325.63	1.47181	0.328565	-4.4795	7.48197e-06	5.63047e-05
AT4G17490	2016.25	1.94357	0.804415	-2.41613	0.0156865	0.0439885
AT4G17500	1803.64	2.1843	0.41722	-5.23536	1.64661e-07	1.82938e-06
AT4G17710	27.7502	8.57533	1.60114	-5.35578	8.51897e-08	9.97144e-07
AT4G17920	39.0388	3.45121	1.2407	-2.78165	0.00540829	0.017999
AT4G17940	792.05	2.53189	0.529769	-4.77923	1.75964e-06	1.54819e-05
AT4G18020	5103.78	2.11943	0.222152	-9.54045	1.42215e-21	1.2181e-19
AT4G18050	3046.29	2.86015	0.357458	-8.00136	1.23057e-15	5.10615e-14
AT4G18350	110.602	4.39694	0.625845	-7.02561	2.1314e-12	5.56513e-11
AT4G18360	3169.65	2.18913	0.656086	-3.33666	0.000847923	0.00365602
AT4G18430	265.609	2.42408	0.843516	-2.87378	0.00405591	0.0141152
AT4G18470	131.295	1.35349	0.426815	-3.17115	0.00151836	0.00609014
AT4G18700	4165.77	1.40959	0.224257	-6.28563	3.26533e-10	6.00768e-09
AT4G18930	2341.78	1.55768	0.410354	-3.79594	0.000147082	0.000791044
AT4G18940	19.5701	5.40778	2.19741	-2.46098	0.0138559	0.039734
AT4G18950	6903.57	1.31378	0.497032	-2.64325	0.00821144	0.0256133
AT4G18990	227.42	3.23806	0.935808	-3.46017	0.000539831	0.00246512
AT4G19000	46.1944	2.66504	0.761282	-3.50073	0.000463983	0.00216119
AT4G19080	314.472	1.3209	0.377162	-3.50222	0.000461406	0.00215116
AT4G19090	592.965	1.19284	0.328266	-3.63375	0.000279337	0.00139492
AT4G19200	9227.68	1.07193	0.158751	-6.75225	1.45573e-11	3.35519e-10
AT4G19220	185.356	1.74505	0.566601	-3.07985	0.00207105	0.00796895
AT4G19230	5812.06	2.90619	0.55946	-5.19462	2.05134e-07	2.23305e-06
AT4G19370	366.035	2.01665	0.69068	-2.91981	0.00350248	0.0124699
AT4G19420	4792.74	1.75602	0.668881	-2.62531	0.00865696	0.0267724
AT4G19460	118.717	2.27873	0.839697	-2.71375	0.0066526	0.021404
AT4G19520	6838.91	1.45845	0.457855	-3.1854	0.00144553	0.00583481
AT4G19750	21.6305	8.82955	2.36829	-3.72824	0.000192825	0.00100681
AT4G19810	2578.86	4.05492	1.00335	-4.04137	5.31403e-05	0.000324252
AT4G19970	564.228	7.73554	1.02501	-7.54677	4.46181e-14	1.52248e-12
AT4G20110	5303.26	2.33649	0.518539	-4.5059	6.60917e-06	5.04098e-05
AT4G20330	2679.39	1.05656	0.241851	-4.36862	1.25032e-05	8.91685e-05
AT4G20340	655.489	1.49493	0.262804	-5.6884	1.28238e-08	1.75173e-07
AT4G20460	629.554	1.78727	0.586371	-3.04802	0.00230356	0.00873759
AT4G20840	873.724	1.26611	0.490313	-2.58225	0.00981573	0.0296613
AT4G20850	21994.1	2.5249	0.444948	-5.67459	1.39019e-08	1.88011e-07
AT4G20860	14224.8	1.94591	0.549599	-3.5406	0.000399215	0.00189573
AT4G21480	195.694	1.21923	0.508448	-2.39794	0.0164874	0.0458792
AT4G21610	489.226	1.42374	0.307937	-4.62349	3.77344e-06	3.07121e-05
AT4G21680	10386.2	1.62723	0.632466	-2.57284	0.0100868	0.0303682
AT4G21980	1991.89	1.06983	0.348133	-3.07304	0.0021189	0.00812837
AT4G22070	1077.31	2.17247	0.874993	-2.48285	0.0130337	0.0377135
AT4G22360	1268.22	1.25725	0.356825	-3.52343	0.000425999	0.00200675
AT4G22370	120.539	2.48134	0.84559	-2.93445	0.00334145	0.0119943
AT4G22400	10.868	6.5362	2.76736	-2.36189	0.0181821	0.0497154
AT4G22460	39.9667	4.45731	1.25955	-3.53881	0.00040193	0.00190684
AT4G22467	124.148	4.04692	1.70775	-2.36973	0.0178009	0.0488745
AT4G22470	1337.22	2.09146	0.711938	-2.9377	0.00330652	0.0118942
AT4G22710	6173.29	1.4536	0.354344	-4.10223	4.09195e-05	0.000256663
AT4G22758	185.077	1.50599	0.306218	-4.91803	8.74173e-07	8.30382e-06
AT4G22880	73.4188	2.87062	0.977081	-2.93796	0.00330382	0.0118878
AT4G22950	158.675	1.98166	0.548321	-3.61404	0.000301457	0.00148867
AT4G23250	2153.04	1.39043	0.483602	-2.87516	0.00403824	0.0140614
AT4G23350	35.4441	9.54237	4.0081	-2.38077	0.0172766	0.0477035
AT4G23550	1181.19	2.57382	0.638411	-4.03161	5.53961e-05	0.000335994
AT4G23700	6214.71	2.73731	0.869604	-3.14777	0.00164523	0.00652763
AT4G24000	3475.87	4.65157	0.767636	-6.05961	1.36456e-09	2.23775e-08
AT4G24026	186.868	2.32672	0.502336	-4.6318	3.62501e-06	2.95895e-05
AT4G24040	1154.64	1.21399	0.338972	-3.58139	0.000341775	0.00165716
AT4G24110	393.383	1.82338	0.753686	-2.41929	0.015551	0.0436857
AT4G24130	161.842	1.27465	0.461937	-2.75936	0.00579142	0.0191186
AT4G24310	51.7583	1.97893	0.803578	-2.46265	0.0137915	0.0395673
AT4G24520	13130.6	1.17012	0.173019	-6.76297	1.35188e-11	3.13578e-10
AT4G24560	2372.41	1.22598	0.323129	-3.79409	0.000148184	0.00079562
AT4G24580	432.93	2.56477	0.81871	-3.1327	0.00173209	0.00682737
AT4G24680	8302.86	1.56662	0.310507	-5.04537	4.52656e-07	4.56881e-06
AT4G24690	29549.7	1.32402	0.206479	-6.41238	1.43265e-10	2.80262e-09
AT4G25000	1262.53	3.11461	1.16462	-2.67436	0.00748723	0.0236423
AT4G25790	179.415	4.10912	1.44859	-2.83662	0.00455936	0.015606
AT4G25810	8150.18	2.61787	0.54622	-4.79271	1.64541e-06	1.45842e-05
AT4G25900	8265.12	3.18822	0.573224	-5.56192	2.66824e-08	3.40796e-07
AT4G25930	27.721	7.28516	1.80779	-4.02988	5.58045e-05	0.000337825
AT4G26055	55.8012	1.3468	0.523027	-2.57501	0.0100236	0.0301995
AT4G26170	39.8752	2.9099	1.11958	-2.5991	0.00934685	0.028528
AT4G26200	1326.36	4.1953	0.559828	-7.4939	6.68581e-14	2.20423e-12
AT4G26270	2076.53	2.30143	0.580534	-3.96434	7.35993e-05	0.000429675
AT4G26630	2298.08	1.45009	0.445827	-3.25259	0.00114358	0.00475375
AT4G26680	199.97	1.83654	0.752062	-2.442	0.0146061	0.041454
AT4G26690	5389.48	1.50362	0.386956	-3.88577	0.000102004	0.000573417
AT4G26701	14.2692	8.00184	3.35011	-2.38853	0.0169158	0.0468884
AT4G26750	496.848	2.08657	0.485496	-4.29782	1.72485e-05	0.000119091
AT4G27000	14839.6	1.60126	0.292845	-5.46795	4.55269e-08	5.59226e-07
AT4G27010	3411.86	1.18624	0.404122	-2.93536	0.00333159	0.011968
AT4G27030	428.156	1.25672	0.459389	-2.73564	0.00622588	0.0202625
AT4G27110	13.8332	7.87296	2.70714	-2.90822	0.00363489	0.0128655
AT4G27220	54.0018	2.62839	0.980983	-2.67934	0.00737671	0.0233427
AT4G27260	5718.42	2.98047	0.416149	-7.16202	7.94956e-13	2.22456e-11
AT4G27270	422.995	1.59531	0.502087	-3.17737	0.0014862	0.00597804
AT4G27310	374.978	2.28878	0.458255	-4.99455	5.89741e-07	5.80649e-06
AT4G27320	1585.87	1.0053	0.252234	-3.98559	6.73139e-05	0.000397626
AT4G27410	2118.39	2.41126	0.382961	-6.29635	3.04745e-10	5.65194e-09
AT4G27470	254.09	1.30765	0.528043	-2.47641	0.0132712	0.0382956
AT4G27480	539.044	3.09863	0.539921	-5.73904	9.52125e-09	1.34406e-07
AT4G27580	126.733	2.37975	0.810436	-2.93639	0.00332062	0.0119398
AT4G27790	34.0974	2.89692	1.01805	-2.84556	0.00443328	0.0152232
AT4G27810	152.9	4.43109	0.702719	-6.30563	2.87021e-10	5.34668e-09
AT4G28300	3575.45	1.41091	0.33256	-4.24256	2.20987e-05	0.00014814
AT4G28390	1415.64	1.24174	0.351522	-3.53246	0.000411711	0.00194814
AT4G29050	317.37	1.55627	0.31734	-4.90411	9.38509e-07	8.83879e-06
AT4G29140	509.293	1.96936	0.406712	-4.84216	1.28437e-06	1.16586e-05
AT4G29230	462.776	1.73787	0.592049	-2.93534	0.00333177	0.011968
AT4G29380	6146.84	1.03125	0.201231	-5.1247	2.98018e-07	3.12604e-06
AT4G29440	1586.75	1.88182	0.301852	-6.23423	4.53996e-10	8.15167e-09
AT4G29570	64.4945	4.11131	0.971094	-4.23369	2.2989e-05	0.000153541
AT4G29850	108.772	3.43741	0.588012	-5.84581	5.04118e-09	7.42644e-08
AT4G29880	60.8591	2.3406	0.563619	-4.15281	3.28416e-05	0.000211543
AT4G30100	9748.35	1.80278	0.392179	-4.59683	4.28968e-06	3.43839e-05
AT4G30270	19895.7	1.61648	0.58592	-2.75887	0.0058001	0.0191335
AT4G30290	716.813	1.30675	0.545947	-2.39355	0.0166862	0.0463663
AT4G30430	350.46	4.05507	0.927653	-4.37133	1.23495e-05	8.81961e-05
AT4G30490	4877.79	1.61102	0.273005	-5.90107	3.61143e-09	5.46956e-08
AT4G30790	6290.25	1.60173	0.2537	-6.31348	2.7283e-10	5.10108e-09
AT4G30870	336.083	1.12575	0.26892	-4.18619	2.83674e-05	0.000185648
AT4G30935	1287.2	1.08091	0.278743	-3.8778	0.000105404	0.000590433
AT4G31020	235.982	3.778	0.580166	-6.51193	7.41898e-11	1.50837e-09
AT4G31160	8453.51	1.17887	0.255097	-4.62125	3.81432e-06	3.10149e-05
AT4G31230	143.644	2.49979	0.719322	-3.4752	0.000510475	0.00234628
AT4G31240	1207.28	1.98261	0.320089	-6.19394	5.86794e-10	1.03528e-08
AT4G31351	1181.1	2.50137	0.582443	-4.29463	1.74986e-05	0.000120621
AT4G31354	965.718	2.54077	0.622567	-4.08112	4.48183e-05	0.000278309
AT4G31355	888.403	2.36869	0.569072	-4.16237	3.14959e-05	0.000203963
AT4G31370	63.8153	3.57947	0.664823	-5.3841	7.28061e-08	8.64164e-07
AT4G31390	2462.45	1.21176	0.367361	-3.29856	0.000971835	0.00410854
AT4G31398	391.958	2.02794	0.592538	-3.42246	0.000620573	0.00278911
AT4G31400	219.545	1.66803	0.695443	-2.39851	0.016462	0.0458186
AT4G31405	387.601	2.74596	0.670791	-4.09362	4.2469e-05	0.000265193
AT4G31408	1977.54	2.33407	0.667758	-3.49537	0.000473397	0.00219777
AT4G31420	3937.37	1.46394	0.313659	-4.66729	3.05204e-06	2.53119e-05
AT4G31540	362.148	6.98847	2.48388	-2.81353	0.0049001	0.0165643
AT4G31550	1850.79	1.72888	0.551413	-3.13536	0.00171643	0.00677301
AT4G31570	11321.6	1.07433	0.269085	-3.99255	6.53679e-05	0.000387394
AT4G31620	59.8084	1.82389	0.705418	-2.58555	0.00972237	0.0294361
AT4G31870	171.787	3.172	0.756786	-4.19141	2.77232e-05	0.000181713
AT4G31950	44.0462	4.90389	2.02008	-2.42757	0.0152002	0.0428477
AT4G31970	5453.47	13.0584	2.24792	-5.80913	6.27993e-09	9.11885e-08
AT4G32070	2256.14	1.47499	0.239749	-6.15221	7.64126e-10	1.32329e-08
AT4G32208	344.587	1.32565	0.527672	-2.51225	0.0119963	0.0351302
AT4G32250	3418.48	1.73987	0.305903	-5.68764	1.28808e-08	1.75574e-07
AT4G32480	9247.35	2.18536	0.548604	-3.98349	6.79096e-05	0.000400212
AT4G32551	3844.11	1.17216	0.338206	-3.46581	0.000528627	0.00242006
AT4G32630	67.3872	4.14622	1.53555	-2.70014	0.00693096	0.0221478
AT4G32650	5385.04	2.16495	0.602296	-3.5945	0.000325013	0.00158769
AT4G32810	654.521	4.08637	1.02365	-3.99196	6.55286e-05	0.000388074
AT4G32870	335.411	1.24074	0.509933	-2.43314	0.0149684	0.0422883
AT4G32910	4174.08	1.12568	0.279347	-4.02967	5.58547e-05	0.000338048
AT4G32940	8165.72	1.10479	0.22025	-5.01608	5.27354e-07	5.24167e-06
AT4G33080	1474.06	1.17348	0.436769	-2.68674	0.00721536	0.0228864
AT4G33110	1912.85	1.15845	0.314155	-3.68752	0.000226448	0.00115725
AT4G33150	18954.7	2.55126	0.607583	-4.19903	2.68063e-05	0.000176559
AT4G33390	10.9149	7.40003	2.76537	-2.67597	0.00745142	0.0235468
AT4G33420	2857.9	1.7426	0.390339	-4.46433	8.03185e-06	5.99622e-05
AT4G33465	11.8032	5.07487	1.79722	-2.82373	0.00474685	0.0161366
AT4G33467	93.6312	3.71838	1.23573	-3.00905	0.00262065	0.00978661
AT4G33650	3530.79	1.0993	0.148348	-7.41032	1.25993e-13	3.96807e-12
AT4G33690	500.845	1.04883	0.230722	-4.54585	5.4713e-06	4.26026e-05
AT4G33970	72.2682	2.57356	1.01868	-2.52636	0.0115252	0.0339963
AT4G34131	1720.65	1.50497	0.249673	-6.02777	1.66234e-09	2.68099e-08
AT4G34180	20443.1	2.83581	0.480038	-5.90747	3.47401e-09	5.27721e-08
AT4G34370	2777.49	1.03156	0.232096	-4.44452	8.80869e-06	6.52239e-05
AT4G34440	31.8764	4.67073	1.96892	-2.37223	0.0176811	0.0486192
AT4G34680	609.389	1.22891	0.275628	-4.4586	8.24948e-06	6.15325e-05
AT4G34881	4162.34	1.26606	0.495353	-2.55587	0.0105922	0.0316633
AT4G35060	461.443	1.99871	0.773218	-2.58493	0.00973983	0.0294811
AT4G35380	2860.01	3.43107	0.612383	-5.60282	2.10897e-08	2.74058e-07
AT4G35500	778.649	1.05723	0.239992	-4.40526	1.05658e-05	7.68428e-05
AT4G35580	1371.95	1.49629	0.449649	-3.32769	0.000875695	0.00375469
AT4G35830	56341	1.58371	0.254307	-6.22754	4.73807e-10	8.48934e-09
AT4G35860	1621.49	1.01826	0.24078	-4.22901	2.34719e-05	0.000156518
AT4G35890	4065	1.2292	0.200667	-6.12557	9.03587e-10	1.54371e-08
AT4G35940	1112.39	1.46172	0.515224	-2.83705	0.00455319	0.0155933
[truncated: 5,271 more rows]

## Sheet: Table S3 DEGs slo3
Supplemental Table 3 The lists of DEGs detected in slo3
Genes with log2 FC (fold change) > 1 are shown as induced genes (magenta), and genes with log2 FC < -1 are shown as suppressed genes (green).
gene ID	baseMean	log2FoldChange	lfcSE	stat	pvalue	padj		Induced DEGs	repressed DEGs
AT1G01070	511.912	1.5646	0.431115	-3.62919	0.000284317	0.00434866
AT1G01080	944.209	1.25542	0.328802	-3.81817	0.000134446	0.0023484
AT1G02690	1082.55	1.07036	0.210682	-5.08046	3.76516e-07	1.55633e-05
AT1G02730	1683.09	1.64259	0.392322	-4.18685	2.82857e-05	0.000627519
AT1G03600	2704.08	1.39409	0.469227	-2.97105	0.00296788	0.0279348
AT1G03630	2642.88	1.94473	0.560565	-3.46924	0.000521938	0.00716585
AT1G03680	3607.81	1.14492	0.230657	-4.96374	6.91469e-07	2.58898e-05
AT1G03780	620.041	1.75306	0.510985	-3.43075	0.000601923	0.00806887
AT1G03870	3347.84	1.49453	0.536188	-2.78732	0.00531465	0.0444066
AT1G04020	320.001	1.75014	0.352235	-4.96868	6.74108e-07	2.53597e-05
AT1G04130	1101.39	1.3481	0.191542	-7.03816	1.94801e-12	2.65758e-10
AT1G04580	2624.4	3.4712	1.01757	-3.41125	0.000646662	0.00856133
AT1G04640	1068.09	1.061	0.335958	-3.15814	0.00158782	0.0173215
AT1G04647	107.343	4.65525	1.68728	-2.75903	0.00579735	0.0470809
AT1G05035	7.17709	6.65181	2.38106	-2.79364	0.00521191	0.0437638
AT1G05210	133.746	1.17539	0.353347	-3.32646	0.000879576	0.0110123
AT1G05300	225.295	1.28639	0.447917	-2.87194	0.00407961	0.0360811
AT1G05440	50.912	2.47894	0.579744	-4.27593	1.90344e-05	0.000447364
AT1G05650	23.6657	8.37356	1.97457	-4.24069	2.2283e-05	0.000512056
AT1G05820	208.921	1.67163	0.408532	-4.09179	4.28048e-05	0.000891316
AT1G06040	1503.47	2.16189	0.447858	-4.82719	1.38476e-06	4.74336e-05
AT1G06460	2790.81	2.10145	0.470597	-4.4655	7.98815e-06	0.000214748
AT1G06577	43.4514	1.99045	0.556586	-3.57617	0.000348665	0.00516964
AT1G06660	217.491	1.59714	0.440971	-3.62187	0.000292484	0.00445064
AT1G06680	28213.4	1.79746	0.3685	-4.87778	1.07285e-06	3.80109e-05
AT1G06737	24.4198	8.41956	3.02938	-2.7793	0.00544761	0.0450891
AT1G06970	35.6098	2.43431	0.716366	-3.39813	0.000678471	0.00890301
AT1G07350	11683.7	3.31201	0.341137	-9.70874	2.76729e-22	1.82472e-19
AT1G07367	238.292	6.73596	2.09834	-3.21014	0.00132669	0.0151263
AT1G07370	450.038	1.31287	0.246295	-5.33049	9.79505e-08	4.66897e-06
AT1G07373	267.181	5.12387	0.919805	-5.5706	2.5386e-08	1.40586e-06
AT1G07400	5306.81	2.3006	0.725236	-3.17221	0.00151285	0.01675
AT1G07823	78.8056	1.70117	0.587047	-2.89784	0.00375739	0.0338621
AT1G08380	13479.7	2.02319	0.398316	-5.07935	3.78719e-07	1.55806e-05
AT1G08560	593.818	1.87625	0.39093	-4.79946	1.59096e-06	5.34931e-05
AT1G09200	1284.57	1.25198	0.280236	-4.4676	7.91013e-06	0.000213618
AT1G09380	3111.83	4.65689	0.961434	-4.84369	1.27447e-06	4.40369e-05
AT1G10230	520.42	1.04334	0.288932	-3.61101	0.00030501	0.00462345
AT1G10760	21535.6	1.60028	0.537774	-2.97574	0.00292281	0.0275981
AT1G10780	118.28	2.1134	0.484088	-4.36574	1.26694e-05	0.00031591
AT1G10930	960.935	1.43695	0.314688	-4.56626	4.96492e-06	0.000141704
AT1G10960	4744.71	1.45405	0.2685	-5.41545	6.11347e-08	3.03601e-06
AT1G11100	1604.6	1.09551	0.326502	-3.3553	0.000792801	0.0101298
AT1G11220	53.5118	2.24551	0.720904	-3.11486	0.00184034	0.019373
AT1G11350	1525.91	1.2966	0.291318	-4.45081	8.55477e-06	0.000226644
AT1G11600	80.8003	2.39771	0.877428	-2.73266	0.00628251	0.049811
AT1G11860	15507.4	1.06862	0.358524	-2.98062	0.00287662	0.0272378
AT1G12030	315.607	3.47966	0.736062	-4.72741	2.27404e-06	7.25553e-05
AT1G12060	405.586	1.79085	0.535669	-3.3432	0.000828181	0.0104941
AT1G13520	1255.23	1.99472	0.638289	-3.12511	0.00177739	0.0188524
AT1G13608	31.0229	5.39062	1.61288	-3.34223	0.000831075	0.0105216
AT1G13609	1237.92	6.67428	1.0193	-6.54789	5.83571e-11	5.70074e-09
AT1G13610	80.792	2.68977	0.784945	-3.4267	0.000610964	0.00817535
AT1G13640	4963.5	1.25157	0.319566	-3.91647	8.98547e-05	0.0016703
AT1G13710	213.296	1.90174	0.686729	-2.76927	0.00561813	0.0459715
AT1G13930	11725.3	1.2805	0.360911	-3.54797	0.000388206	0.00560197
AT1G14200	3443.05	3.35166	0.402939	-8.31803	8.9436e-17	2.86896e-14
AT1G14205	141.35	1.58914	0.396789	-4.00501	6.20139e-05	0.00121962
AT1G14440	309.56	1.44367	0.515447	-2.80081	0.00509748	0.0429092
AT1G14970	507.919	1.33144	0.420716	-3.1647	0.00155244	0.0170927
AT1G15310	373.476	1.27369	0.414235	-3.07481	0.00210638	0.0213589
AT1G15570	407.657	1.71892	0.620492	-2.77025	0.00560135	0.0458974
AT1G15820	17182.6	2.09476	0.560445	-3.73768	0.000185724	0.00308086
AT1G16330	97.1117	2.14378	0.702867	-3.05005	0.00228805	0.0228639
AT1G16520	951.903	1.12278	0.306925	-3.65815	0.000254044	0.00399106
AT1G16630	240.81	1.63598	0.520412	-3.14363	0.00166868	0.0179561
AT1G16880	6687.22	1.08638	0.33092	-3.28291	0.0010274	0.0124303
AT1G17140	297.214	1.3377	0.454914	-2.94054	0.00327637	0.0302978
AT1G17960	725.622	2.46338	0.457949	-5.37917	7.48309e-08	3.64003e-06
AT1G17990	853.412	1.20554	0.411221	-2.93161	0.00337205	0.0309922
AT1G18250	269.415	1.96392	0.533304	-3.68254	0.000230917	0.00370373
AT1G18330	3011.5	4.03838	0.703571	-5.73984	9.47654e-09	5.90431e-07
AT1G20010	6123.85	1.73961	0.420768	-4.13438	3.5592e-05	0.000761156
AT1G20020	17580	1.7619	0.492479	-3.57762	0.000346743	0.0051508
AT1G20030	103.145	1.57726	0.555951	-2.83706	0.00455317	0.0392174
AT1G20350	268.389	1.48305	0.506059	-2.93059	0.00338317	0.0310556
AT1G20400	47.6826	4.4384	1.38442	-3.20597	0.0013461	0.0153208
AT1G20620	148029	2.23102	0.533448	-4.18226	2.88622e-05	0.000639711
AT1G20930	280.347	1.71398	0.533907	-3.21027	0.00132612	0.0151263
AT1G21910	1628.41	1.96618	0.613851	-3.20302	0.00135993	0.0154459
AT1G22110	137.226	2.76731	0.490883	-5.63742	1.72613e-08	1.00592e-06
AT1G22330	317.1	2.05291	0.721664	-2.84469	0.00444552	0.0385842
AT1G22770	3250.7	3.83974	0.397361	-9.66311	4.3255e-22	2.70207e-19
AT1G23020	5100.58	1.92887	0.637795	-3.02427	0.00249232	0.0244777
AT1G23720	176.873	3.91775	1.18695	-3.3007	0.00096445	0.011795
AT1G23790	159.973	1.43464	0.475285	-3.01848	0.00254049	0.0247867
AT1G24020	1773.57	1.2899	0.425359	-3.0325	0.00242541	0.0239494
AT1G26150	970.104	1.99115	0.661865	-3.0084	0.0026263	0.0254047
AT1G26240	77.6626	6.64754	1.64742	-4.03512	5.45739e-05	0.00109323
AT1G26330	171.424	1.60776	0.446693	-3.59926	0.00031912	0.00481275
AT1G26390	4875.72	5.23205	1.0991	-4.76031	1.93299e-06	6.37296e-05
AT1G26400	65.9283	5.94171	1.68974	-3.51634	0.000437533	0.00617121
AT1G26760	25.4526	2.67554	0.680329	-3.93271	8.39925e-05	0.0015687
AT1G26800	1261.47	2.91946	0.316598	-9.22134	2.93404e-20	1.48188e-17
AT1G27090	2869.11	1.58217	0.497059	-3.18307	0.00145721	0.0162859
AT1G28230	139.39	1.62628	0.527373	-3.08373	0.00204421	0.0208951
AT1G29910	36589.9	3.93497	0.984845	-3.99552	6.45523e-05	0.00125808
AT1G29920	6565.04	3.53889	0.956114	-3.70132	0.000214479	0.00348481
AT1G29930	257060	2.04483	0.680078	-3.00677	0.00264044	0.0254895
AT1G30070	3049.49	1.99854	0.368213	-5.42767	5.70932e-08	2.87135e-06
AT1G30160	177.343	1.07675	0.346162	-3.11054	0.00186748	0.0195632
AT1G30220	371.956	2.24175	0.420071	-5.33661	9.4699e-08	4.52307e-06
AT1G30380	12489.7	1.51803	0.398572	-3.80866	0.00013972	0.00241564
AT1G31280	2804.81	2.26381	0.21065	-10.7468	6.13447e-27	6.33131e-24
AT1G31330	10391.3	1.37965	0.410988	-3.35691	0.000788199	0.0100918
AT1G31690	161.625	1.47201	0.442259	-3.32839	0.000873495	0.0109477
AT1G32120	212.359	1.35105	0.431536	-3.13079	0.0017434	0.0185582
AT1G32550	958.109	1.01165	0.268105	-3.77332	0.000161088	0.00273015
AT1G32780	29.5048	1.6633	0.558705	-2.97706	0.00291023	0.0275012
AT1G33811	1133.55	1.29424	0.387531	-3.33971	0.000838654	0.0106006
AT1G34245	126.083	1.29302	0.413806	-3.12469	0.00177994	0.018871
AT1G34355	576.074	2.19967	0.47699	-4.61157	3.99636e-06	0.000117875
AT1G35660	3209.23	1.6099	0.289129	-5.56808	2.57564e-08	1.41857e-06
AT1G36180	3394.83	3.43648	0.431794	-7.95861	1.73978e-15	4.3935e-13
AT1G43605	57.2738	1.62794	0.525594	-3.09733	0.00195271	0.0202152
AT1G43670	3846.99	1.32528	0.426148	-3.10991	0.00187144	0.0195874
AT1G44575	9774.76	1.46595	0.350129	-4.18688	2.82812e-05	0.000627519
AT1G44900	996.107	1.19872	0.341121	-3.51406	0.00044131	0.0062191
AT1G47210	1043.02	1.0923	0.207786	-5.25683	1.46562e-07	6.71637e-06
AT1G47395	1415.72	4.95947	0.723393	-6.85585	7.08907e-12	8.41402e-10
AT1G47400	906.074	4.8848	0.722133	-6.76441	1.3385e-11	1.51301e-09
AT1G48410	10815.2	1.01104	0.284057	-3.55928	0.000371879	0.0054224
AT1G49910	72.7069	1.28643	0.456771	-2.81636	0.00485708	0.0413104
AT1G50240	477.93	2.45297	0.486549	-5.04157	4.61735e-07	1.85146e-05
AT1G50490	1041.37	1.75189	0.247082	-7.09033	1.33791e-12	1.91321e-10
AT1G50900	1125.14	1.08264	0.358168	-3.0227	0.0025053	0.0245572
AT1G51940	1968.14	1.03867	0.347221	-2.99139	0.00277707	0.0264429
AT1G52220	3268.01	1.28563	0.172965	-7.43292	1.06225e-13	1.92487e-11
AT1G52230	5756.44	1.95054	0.412389	-4.72985	2.24682e-06	7.188e-05
AT1G52570	291.636	1.40418	0.42594	-3.29667	0.000978378	0.0119495
AT1G53730	2704.67	1.02467	0.249982	-4.09897	4.14989e-05	0.00087023
AT1G54780	2048.6	1.87438	0.435908	-4.29996	1.70833e-05	0.000408381
AT1G55335	250.401	1.39867	0.479814	-2.91504	0.00355648	0.0323711
AT1G55530	4841.17	1.51295	0.309605	-4.88673	1.02526e-06	3.65429e-05
AT1G55670	7992.67	1.65303	0.587846	-2.81201	0.00492329	0.0417203
AT1G56050	1182.67	1.00609	0.200727	-5.01222	5.38052e-07	2.09382e-05
AT1G56150	610.348	2.42221	0.5883	-4.11731	3.8332e-05	0.000810985
AT1G56300	2305.65	2.13144	0.279643	-7.62199	2.49799e-14	5.20152e-12
AT1G56430	452.34	2.74907	0.695578	-3.95221	7.74337e-05	0.00146815
AT1G56440	1698.42	1.5426	0.283294	-5.44524	5.17362e-08	2.62979e-06
AT1G57820	1593.08	1.28818	0.196915	-6.54183	6.07695e-11	5.86401e-09
AT1G59124	7025.4	1.03635	0.322113	-3.21734	0.00129384	0.0148373
AT1G59540	372.464	1.76272	0.358159	-4.92161	8.58361e-07	3.13956e-05
AT1G59860	3031.98	3.52409	0.731598	-4.81698	1.45748e-06	4.95667e-05
AT1G59870	76950.2	1.00765	0.345349	-2.91776	0.00352553	0.0321634
AT1G60110	255.158	2.71801	0.740542	-3.67029	0.000242271	0.00385616
AT1G60860	905.889	1.40097	0.293486	-4.77355	1.81006e-06	6.00102e-05
AT1G61190	2185.13	1.28813	0.400153	-3.2191	0.00128595	0.0147682
AT1G61400	548.106	1.22972	0.244359	-5.03242	4.84335e-07	1.92582e-05
AT1G61440	656.256	2.11141	0.613163	-3.44348	0.000574289	0.00777223
AT1G61450	74.4396	1.82443	0.621419	-2.9359	0.00332577	0.030671
AT1G61520	29530	2.0036	0.548461	-3.65313	0.000259064	0.0040565
AT1G62970	363.175	1.04545	0.31669	-3.30118	0.000962786	0.011784
AT1G63100	204.56	2.26087	0.520888	-4.34041	1.4222e-05	0.000348268
AT1G63260	616.582	1.0021	0.194254	-5.15873	2.48625e-07	1.08093e-05
AT1G63310	138.79	1.12481	0.312897	-3.59481	0.000324626	0.0048772
AT1G63530	309.216	2.14716	0.561694	-3.82265	0.000132025	0.00231122
AT1G63750	1938.3	1.25929	0.419213	-3.00394	0.00266512	0.0256651
AT1G63880	4276.77	1.0626	0.331857	-3.202	0.00136476	0.0154934
AT1G64170	954.808	2.61835	0.498206	-5.25557	1.47569e-07	6.7495e-06
AT1G64760	676.676	1.23624	0.413039	-2.99303	0.00276224	0.0263315
AT1G64970	454.16	1.4559	0.435831	-3.34051	0.000836241	0.0105758
AT1G65150	231.908	1.79356	0.26857	-6.67819	2.41912e-11	2.56362e-09
AT1G65190	1969.56	1.58041	0.397991	-3.97097	7.15805e-05	0.00137585
AT1G65200	24.437	3.94612	1.44177	-2.737	0.00620031	0.049291
AT1G65330	9.63445	7.07663	2.49419	-2.83724	0.00455047	0.0392084
AT1G65346	178.098	2.01454	0.262362	-7.67848	1.60984e-14	3.49938e-12
AT1G65370	2748.8	1.11621	0.373161	-2.99122	0.00277863	0.0264471
AT1G65486	131.343	2.08033	0.455054	-4.57161	4.83999e-06	0.000138986
AT1G66080	1403.94	3.8749	0.560247	-6.91642	4.63216e-12	5.82148e-10
AT1G66910	818.064	1.26245	0.267165	-4.72535	2.29724e-06	7.30991e-05
AT1G66940	924.819	1.41734	0.466924	-3.03548	0.0024015	0.0237925
AT1G67105	5218.61	4.03689	0.857093	-4.70997	2.47748e-06	7.79978e-05
AT1G67320	528.335	1.44386	0.241831	-5.97054	2.36465e-09	1.66564e-07
AT1G67360	2785.57	1.9033	0.39075	-4.87088	1.11101e-06	3.91295e-05
AT1G67400	372.934	1.45656	0.299359	-4.86559	1.14114e-06	4.00123e-05
AT1G67740	4483.29	1.6551	0.377498	-4.3844	1.16305e-05	0.00029591
AT1G68050	697.628	1.17305	0.325077	-3.60852	0.000307949	0.00466204
AT1G68590	3035.45	1.28832	0.409867	-3.14326	0.00167076	0.0179613
AT1G68765	148.99	1.7665	0.620648	-2.84621	0.00442426	0.0384559
AT1G68870	199.759	1.76497	0.398519	-4.42882	9.47496e-06	0.000247706
AT1G69570	1302.21	1.2743	0.392524	-3.24642	0.00116866	0.013737
AT1G69770	1321.79	1.02913	0.26353	-3.90516	9.4164e-05	0.0017368
AT1G69830	5272.23	1.9068	0.251452	-7.58315	3.37264e-14	6.80777e-12
AT1G70760	1043.15	1.40196	0.37222	-3.76649	0.000165556	0.00278327
AT1G71000	819.071	2.43681	0.725466	-3.35896	0.000782375	0.0100335
AT1G71695	2491.41	1.11947	0.409136	-2.73618	0.00621566	0.0493965
AT1G72250	536.491	1.94526	0.417746	-4.65657	3.21518e-06	9.78488e-05
AT1G72416	3378.63	3.55219	0.474681	-7.48332	7.24665e-14	1.36525e-11
AT1G72670	281.219	1.62851	0.485148	-3.35673	0.000788696	0.0100928
AT1G72970	1426.14	1.00979	0.317254	-3.18291	0.00145802	0.0162872
AT1G73010	718.978	1.70607	0.47703	-3.57645	0.000348295	0.00516964
AT1G73220	250.245	3.72904	0.802062	-4.64932	3.33038e-06	0.000100709
AT1G73470	746.271	1.11284	0.358892	-3.10077	0.0019302	0.0200609
AT1G73680	3890.53	1.82901	0.44797	-4.08288	4.44801e-05	0.000921352
AT1G74300	336.993	1.43212	0.363806	-3.9365	8.26783e-05	0.00155461
AT1G74310	30124.5	2.12278	0.718168	-2.95582	0.00311835	0.0291316
AT1G74670	1160.71	3.78181	0.815193	-4.63916	3.49823e-06	0.000105382
AT1G74730	1383.02	1.38353	0.355424	-3.89261	9.91729e-05	0.00181509
AT1G75520	247.066	1.52486	0.491008	-3.10558	0.00189907	0.0197981
AT1G75640	221.759	1.3977	0.466802	-2.9942	0.00275161	0.0262742
AT1G75690	803.575	1.43685	0.318483	-4.51154	6.43591e-06	0.00017744
AT1G75960	467.699	1.84437	0.635407	-2.90265	0.00370015	0.0334479
AT1G76080	6252.75	1.35781	0.30061	-4.51684	6.27679e-06	0.000173456
AT1G76310	329.36	2.18238	0.434885	-5.0183	5.21318e-07	2.04885e-05
AT1G76540	719.54	2.04467	0.412732	-4.95399	7.27084e-07	2.70525e-05
AT1G76930	7573.97	2.39897	0.709098	-3.38313	0.000716638	0.00934188
AT1G78260	271.061	1.60351	0.512138	-3.13101	0.00174207	0.0185582
AT1G78460	3033.03	1.35149	0.212435	-6.36189	1.9928e-10	1.73916e-08
AT1G78580	1109.53	1.22093	0.250924	-4.86574	1.14027e-06	4.00123e-05
AT1G78600	1963.38	1.26043	0.311888	-4.04129	5.31587e-05	0.00107303
AT1G79460	308.278	1.5138	0.527527	-2.86961	0.00410976	0.0362667
AT1G79500	889.058	1.09886	0.1731	-6.34813	2.17952e-10	1.88136e-08
AT1G79550	24671.8	1.0242	0.252108	-4.06254	4.85415e-05	0.000989103
AT1G79820	759.072	1.26397	0.31125	-4.06093	4.88774e-05	0.000995071
AT1G79920	15030.2	1.52423	0.32421	-4.70136	2.58439e-06	8.11486e-05
AT1G80790	1040.38	1.03321	0.357362	-2.89123	0.00383738	0.0344064
AT2G01008	63778.4	1.95772	0.361713	-5.41236	6.21984e-08	3.08239e-06
AT2G01010	20377.3	3.10448	0.437922	-7.08911	1.34981e-12	1.91867e-10
AT2G01120	528.897	1.02899	0.287918	-3.57391	0.000351693	0.00520479
AT2G01422	522.51	8.1741	0.681893	-11.9874	4.13865e-33	9.82432e-30
AT2G03090	114.984	1.37226	0.398883	-3.44025	0.00058117	0.00783853
AT2G03440	2149.46	1.18826	0.373368	-3.18253	0.00145994	0.0163011
AT2G04030	21784.5	1.08498	0.287848	-3.7693	0.000163708	0.0027561
AT2G04080	572.108	1.05792	0.315583	-3.35226	0.000801533	0.0102217
AT2G05070	2510.28	3.29507	0.738421	-4.46232	8.10762e-06	0.000216977
AT2G05100	3472.51	3.59333	0.679052	-5.29168	1.21195e-07	5.63e-06
AT2G05155	432.859	2.3218	0.302414	-7.67755	1.62158e-14	3.49938e-12
AT2G05205	1050.44	1.7521	0.488158	-3.5892	0.000331688	0.00496445
AT2G05215	19212	1.38188	0.406712	-3.3977	0.000679558	0.00891234
AT2G05255	719.021	2.61154	0.379514	-6.88129	5.93131e-12	7.3332e-10
AT2G05365	765.618	2.02573	0.244768	-8.27612	1.27251e-16	3.87268e-14
AT2G05395	50.6236	3.08428	0.767237	-4.01998	5.82037e-05	0.00115522
AT2G06520	15777.5	1.63938	0.521574	-3.14314	0.00167144	0.0179613
AT2G06850	9070.81	2.19226	0.296629	-7.39058	1.4619e-13	2.55166e-11
AT2G07170	347.653	2.218	0.45599	-4.86414	1.14953e-06	4.02472e-05
AT2G07599	10500.2	2.16668	0.27382	-7.91281	2.51635e-15	6.22219e-13
AT2G07613	149.898	1.73414	0.326476	-5.31168	1.08619e-07	5.12604e-06
AT2G07617	105.064	1.12962	0.341532	-3.30752	0.000941275	0.0115772
AT2G07621	400.222	2.41352	0.418115	-5.77239	7.81546e-09	4.99185e-07
AT2G07623	1324.84	2.00804	0.307728	-6.52539	6.78259e-11	6.49215e-09
AT2G07625	347.316	1.79719	0.30459	-5.90038	3.62666e-09	2.4597e-07
AT2G07626	151.519	3.27794	0.456555	-7.17972	6.9856e-13	1.07678e-10
AT2G07627	2184.89	2.7507	0.266502	-10.3215	5.63398e-25	5.34958e-22
AT2G07628	180.326	2.2873	0.26669	-8.57662	9.77027e-18	3.5681e-15
AT2G07629	19582.7	1.50421	0.187176	-8.03634	9.25583e-16	2.52546e-13
AT2G07631	55.0399	1.70285	0.408661	-4.16691	3.0876e-05	0.000676138
AT2G07632	282.77	2.48123	0.320724	-7.73635	1.02309e-14	2.24872e-12
AT2G07633	2442.91	1.70769	0.27857	-6.13018	8.77806e-10	6.70012e-08
AT2G07634	154.593	2.45873	0.504517	-4.87343	1.09678e-06	3.86855e-05
AT2G07636	27.258	2.69639	0.68223	-3.95231	7.73992e-05	0.00146815
AT2G07637	125.312	1.22886	0.401498	-3.06069	0.00220829	0.0222026
AT2G07638	2271.29	1.59677	0.285052	-5.60167	2.12296e-08	1.19703e-06
AT2G07641	25069	3.35362	0.521483	-6.43093	1.26822e-10	1.15788e-08
AT2G07642	1666.06	2.31606	0.261536	-8.85562	8.32207e-19	3.40602e-16
AT2G07643	1699.56	1.62137	0.325353	-4.98342	6.24717e-07	2.36516e-05
AT2G07644	1211.58	1.67512	0.311451	-5.37844	7.51345e-08	3.64733e-06
AT2G07646	265.669	2.41355	0.445667	-5.4156	6.10839e-08	3.03601e-06
AT2G07648	1527.38	2.53489	0.348537	-7.27296	3.517e-13	5.71826e-11
AT2G07652	1220.06	2.45104	0.332066	-7.3812	1.5687e-13	2.71808e-11
AT2G07655	9432.13	2.24858	0.300876	-7.47345	7.81171e-14	1.46011e-11
AT2G07656	420.335	1.27878	0.227149	-5.62971	1.80513e-08	1.04513e-06
AT2G07658	1787.94	2.22956	0.349835	-6.37319	1.85135e-10	1.62768e-08
AT2G07659	2178	2.2108	0.394044	-5.61056	2.01678e-08	1.14258e-06
AT2G07661	445.445	2.04788	0.430197	-4.76033	1.93272e-06	6.37296e-05
AT2G07662	5322.61	1.92903	0.294357	-6.55338	5.62503e-11	5.54054e-09
AT2G07665	4327.24	2.31638	0.388889	-5.9564	2.5786e-09	1.80563e-07
AT2G07667	842.694	1.78729	0.390244	-4.57993	4.65128e-06	0.000134485
AT2G07669	1397.27	1.75117	0.309244	-5.66275	1.48968e-08	8.77472e-07
AT2G07671	136897	1.01554	0.155945	-6.51217	7.40704e-11	7.03314e-09
AT2G07672	1921.19	2.13827	0.27345	-7.8196	5.29903e-15	1.24543e-12
AT2G07673	253.75	1.48724	0.347035	-4.28554	1.82294e-05	0.000431865
AT2G07674	7912.35	1.23475	0.225962	-5.46442	4.64412e-08	2.38598e-06
AT2G07676	1953.66	2.24236	0.391752	-5.72393	1.04087e-08	6.40106e-07
AT2G07678	16579.3	1.79167	0.2289	-7.8273	4.98452e-15	1.18323e-12
AT2G07681	6166.2	1.99414	0.220552	-9.0416	1.54399e-19	6.78725e-17
AT2G07684	204.884	1.48797	0.285719	-5.20782	1.91076e-07	8.46225e-06
AT2G07687	96781.3	1.6453	0.144427	-11.3919	4.58783e-30	6.40623e-27
AT2G07689	21867.8	1.22976	0.284782	-4.31826	1.57262e-05	0.000380928
AT2G07690	990.794	1.21526	0.218374	-5.56504	2.62089e-08	1.44015e-06
AT2G07691	222.551	2.03964	0.320437	-6.36519	1.95044e-10	1.70847e-08
AT2G07692	500.405	1.44528	0.196146	-7.36838	1.72714e-13	2.97093e-11
AT2G07695	12116.6	1.42706	0.227174	-6.28181	3.34653e-10	2.79718e-08
AT2G07696	5798.02	1.71298	0.25352	-6.75677	1.41099e-11	1.58739e-09
AT2G07698	384200	1.28099	0.156425	-8.1892	2.62971e-16	7.80302e-14
AT2G07701	458.792	2.36491	0.376653	-6.27875	3.41299e-10	2.84272e-08
AT2G07702	597.593	2.83003	0.423008	-6.69024	2.228e-11	2.39314e-09
AT2G07705	131.596	1.92697	0.31276	-6.16118	7.22047e-10	5.63814e-08
AT2G07706	2315.63	1.74174	0.190133	-9.16065	5.15844e-20	2.44902e-17
AT2G07708	8898.24	2.0041	0.278281	-7.20171	5.94613e-13	9.28613e-11
AT2G07713	277.189	2.03467	0.418042	-4.86715	1.13218e-06	3.98158e-05
AT2G07714	256.679	2.02285	0.374217	-5.40556	6.46061e-08	3.19504e-06
AT2G07715	18324.6	1.4476	0.258009	-5.61068	2.01538e-08	1.14258e-06
AT2G07718	57856.4	2.78099	0.380724	-7.30447	2.78357e-13	4.58864e-11
AT2G07719	7303.77	1.23651	0.187379	-6.59899	4.13982e-11	4.12903e-09
AT2G07721	1653.19	2.15855	0.181653	-11.8828	1.45446e-32	3.13873e-29
AT2G07722	581.636	2.26256	0.368266	-6.14381	8.05658e-10	6.2499e-08
AT2G07724	2915.66	1.94714	0.303572	-6.41411	1.41651e-10	1.27368e-08
AT2G07725	43317.7	1.39338	0.255009	-5.46406	4.65376e-08	2.38598e-06
AT2G07727	248010	1.16603	0.290254	-4.01728	5.88744e-05	0.00116658
AT2G07728	661.128	1.5807	0.230181	-6.86719	6.54776e-12	7.92453e-10
AT2G07734	31935.2	2.6465	0.267761	-9.88379	4.8946e-23	3.52085e-20
AT2G07738	237.633	2.04857	0.308559	-6.63917	3.15454e-11	3.26998e-09
AT2G07748	24.8309	1.58581	0.57517	-2.75711	0.0058314	0.0472776
AT2G07749	2536.41	1.81491	0.241848	-7.50435	6.17351e-14	1.185e-11
AT2G07751	12890.9	1.38435	0.230707	-6.00046	1.96755e-09	1.41533e-07
AT2G07763	319.264	1.04627	0.241147	-4.33873	1.43307e-05	0.000350343
AT2G07768	2503.1	1.68999	0.391411	-4.31769	1.57669e-05	0.000381525
AT2G07771	2644.65	2.05542	0.22322	-9.20804	3.32138e-20	1.64256e-17
AT2G07772	520.777	2.09517	0.266346	-7.86637	3.65082e-15	8.93435e-13
AT2G07773	7194.83	1.86599	0.205827	-9.06578	1.23715e-19	5.54103e-17
AT2G07775	1510.1	2.31127	0.331971	-6.96226	3.34866e-12	4.34374e-10
AT2G07776	2995.98	1.71547	0.362236	-4.73578	2.1821e-06	7.00929e-05
AT2G07777	6947.87	1.26769	0.248761	-5.09599	3.46921e-07	1.44731e-05
AT2G07779	2296.37	1.46796	0.157138	-9.34188	9.46371e-21	4.99221e-18
AT2G07785	13182.4	2.26515	0.265328	-8.53716	1.3756e-17	4.94759e-15
AT2G07787	5643.55	2.11221	0.337675	-6.25514	3.97167e-10	3.26227e-08
AT2G07792	417.01	1.62438	0.368339	-4.41002	1.03359e-05	0.000266399
AT2G07795	344.439	1.76526	0.205676	-8.58272	9.2654e-18	3.49114e-15
AT2G07806	1509.64	2.49493	0.440107	-5.66892	1.43703e-08	8.48565e-07
AT2G07815	12611.5	1.51256	0.262902	-5.75334	8.74998e-09	5.4804e-07
AT2G07825	2246.74	2.31395	0.341095	-6.78391	1.16965e-11	1.34132e-09
AT2G07827	3169.61	2.46821	0.389165	-6.34233	2.26312e-10	1.94644e-08
AT2G07830	934.861	2.51893	0.448776	-5.61289	1.98973e-08	1.13812e-06
AT2G07835	11639.7	1.39952	0.27878	-5.02016	5.1628e-07	2.03579e-05
AT2G08665	55435	4.08674	0.812521	-5.02971	4.91233e-07	1.94998e-05
AT2G08730	79.0572	1.77301	0.46373	-3.82338	0.000131637	0.00230783
AT2G14247	2033.97	2.06127	0.479709	-4.29692	1.73187e-05	0.000413177
AT2G15050	1064.52	1.67091	0.33563	-4.97843	6.41017e-07	2.423e-05
AT2G15090	2828.82	1.78077	0.651439	-2.73359	0.00626477	0.0497036
AT2G15128	262.875	2.0642	0.688901	-2.99637	0.00273216	0.0261327
AT2G16270	274.079	1.77707	0.446023	-3.98426	6.76915e-05	0.00131387
AT2G16440	757.795	1.17987	0.253207	-4.65973	3.16631e-06	9.66089e-05
AT2G16586	42596	1.86009	0.463127	-4.01637	5.91005e-05	0.00116911
AT2G16780	1154.19	1.47188	0.198662	-7.40898	1.27279e-13	2.25474e-11
AT2G17230	1074.87	1.13878	0.402016	-2.83268	0.00461597	0.0396576
AT2G18290	935.238	1.00647	0.197171	-5.10456	3.31572e-07	1.39307e-05
AT2G19310	4862.99	2.76451	0.237673	-11.6316	2.84773e-31	4.82853e-28
AT2G19500	554.87	5.29905	1.11934	-4.73409	2.20043e-06	7.05861e-05
AT2G20560	5965.97	3.07991	0.534613	-5.761	8.36159e-09	5.293e-07
AT2G20590	70.5893	1.56809	0.520344	-3.01356	0.00258201	0.0250887
AT2G20635	281.287	1.04905	0.310357	-3.38015	0.000724467	0.00941808
AT2G20800	331.543	3.73696	0.479706	-7.79011	6.6953e-15	1.5282e-12
AT2G21050	466.021	1.20013	0.379428	-3.16299	0.00156157	0.0171375
AT2G21060	109.501	2.63301	0.84046	-3.13281	0.0017314	0.0184719
AT2G21130	1368.83	1.12825	0.25377	-4.44596	8.75017e-06	0.000231047
AT2G21250	5964.18	1.2317	0.296536	-4.15363	3.27236e-05	0.000710697
AT2G21380	2517.93	1.20114	0.225773	-5.32011	1.03707e-07	4.91377e-06
AT2G21640	2255.77	1.45534	0.468923	-3.10358	0.00191196	0.0199149
AT2G21660	7241.22	2.37287	0.34732	-6.83196	8.37634e-12	9.6994e-10
AT2G22980	1236.76	1.98535	0.654396	-3.03386	0.00241446	0.0238711
AT2G24255	30.6274	7.05143	1.43952	-4.89846	9.65914e-07	3.46357e-05
AT2G24945	88.7852	1.86721	0.37213	-5.01761	5.23175e-07	2.05275e-05
AT2G25140	7118.83	2.46246	0.48097	-5.11978	3.05889e-07	1.30034e-05
AT2G25440	169.543	3.05829	0.689784	-4.4337	9.26315e-06	0.000242671
AT2G25540	7.75695	5.45405	1.73659	-3.14066	0.00168566	0.0180814
AT2G25880	188.732	1.25534	0.367469	-3.41618	0.000635053	0.00845954
AT2G26150	4300.32	4.20554	0.634283	-6.63037	3.34836e-11	3.42601e-09
AT2G26760	236.59	1.72596	0.500234	-3.4503	0.000559969	0.00761314
AT2G26900	5160.12	1.28048	0.309227	-4.14089	3.45961e-05	0.000743395
AT2G27385	1463.63	2.46071	0.614207	-4.00631	6.16742e-05	0.00121496
AT2G27650	84.3021	2.1633	0.773694	-2.79606	0.00517293	0.0434519
AT2G27970	268.439	1.41258	0.257771	-5.47998	4.25366e-08	2.20466e-06
AT2G28620	660.592	1.56846	0.510921	-3.06986	0.0021416	0.0216322
AT2G28815	153.681	3.27355	0.542857	-6.03023	1.63727e-09	1.20327e-07
AT2G29300	192.584	2.37412	0.866866	-2.73874	0.00616758	0.0490637
AT2G29340	2914.11	1.79625	0.570354	-3.14935	0.00163632	0.0177122
AT2G29650	861.879	2.24687	0.311754	-7.20721	5.711e-13	9.03784e-11
AT2G30570	16813.1	1.28083	0.358649	-3.57127	0.00035526	0.0052445
AT2G30766	1721	4.75977	0.727139	-6.54589	5.91413e-11	5.73019e-09
AT2G30820	58.0264	1.93198	0.577435	-3.3458	0.000820447	0.0104093
AT2G31010	1038.63	1.18151	0.299868	-3.94011	8.14453e-05	0.00153319
AT2G31040	2356.05	1.19539	0.20894	-5.72119	1.05783e-08	6.45521e-07
AT2G31110	406.004	1.27032	0.27805	-4.56867	4.9083e-06	0.000140717
AT2G31425	162.8	5.20559	0.985465	-5.28237	1.27523e-07	5.8894e-06
AT2G31730	529.824	2.0297	0.656443	-3.09197	0.00198834	0.0204858
AT2G31902	661.467	1.57259	0.264253	-5.95109	2.66364e-09	1.85969e-07
AT2G31957	5.8367	5.31729	1.92911	-2.75634	0.00584523	0.0473402
AT2G32590	187.09	1.94836	0.320715	-6.07505	1.23947e-09	9.19457e-08
AT2G33060	392.35	1.32906	0.392096	-3.38964	0.000699836	0.00914797
AT2G33560	146.325	1.91287	0.626112	-3.05515	0.00224947	0.0225688
AT2G33570	789.3	1.21011	0.258035	-4.68971	2.73588e-06	8.50058e-05
AT2G33735	160.824	2.0461	0.45833	-4.46425	8.03515e-06	0.000215524
AT2G33770	6613	1.0844	0.288796	-3.75491	0.000173406	0.00290086
AT2G33793	129.927	1.32411	0.399855	-3.31147	0.000928077	0.0114445
AT2G34230	66.1928	1.48455	0.405347	-3.66242	0.000249845	0.00394336
AT2G34370	9.5849	5.688	1.69356	-3.3586	0.000783381	0.010041
AT2G34430	27265.3	3.43819	0.551517	-6.23406	4.54507e-10	3.70759e-08
AT2G34680	4490.49	1.28775	0.289347	-4.45054	8.56563e-06	0.000226679
AT2G35555	13.0914	5.01163	1.61947	-3.09461	0.00197075	0.0203575
AT2G36145	716.355	1.94188	0.548688	-3.53914	0.000401432	0.0057474
AT2G36200	555.171	1.7724	0.603967	-2.9346	0.00333976	0.0307523
AT2G36390	4870.83	1.10941	0.365595	-3.03453	0.00240911	0.0238471
AT2G36430	469.334	1.27024	0.327775	-3.87534	0.000106478	0.00193684
AT2G36460	29287.9	1.55591	0.424187	-3.66797	0.000244485	0.00388199
AT2G37420	454.754	1.89477	0.252968	-7.49014	6.88008e-14	1.30655e-11
AT2G37510	135.833	1.5592	0.309608	-5.03605	4.75242e-07	1.89602e-05
AT2G37740	142.46	2.64612	0.850019	-3.11301	0.00185188	0.0194602
AT2G37790	591.565	1.21768	0.163797	-7.43409	1.05289e-13	1.92258e-11
AT2G38823	420.447	1.82621	0.621407	-2.93883	0.00329449	0.0304298
AT2G39900	867.315	1.73616	0.188943	-9.18878	3.9734e-20	1.92491e-17
AT2G40205	484.005	1.20231	0.371262	-3.23844	0.00120184	0.01404
AT2G40550	593.682	1.30124	0.297569	-4.3729	1.22607e-05	0.000307984
AT2G40840	8758.53	1.69071	0.23653	-7.14796	8.80752e-13	1.34021e-10
AT2G40955	148.962	4.52085	0.399783	-11.3083	1.19444e-29	1.4923e-26
AT2G41150	458.976	1.10272	0.320051	-3.44545	0.000570107	0.00773325
AT2G41160	2065.12	1.11945	0.275214	-4.06756	4.75076e-05	0.000971348
AT2G41210	647.877	1.07194	0.288147	-3.7201	0.00019914	0.00326915
AT2G41240	1842.1	8.05025	1.91541	-4.20289	2.63527e-05	0.000592386
AT2G41990	41.9923	2.23884	0.527165	-4.24695	2.16702e-05	0.000500426
AT2G42065	89.15	2.49772	0.531743	-4.69722	2.63725e-06	8.2699e-05
AT2G42260	51.8946	1.54821	0.46835	-3.30567	0.000947503	0.0116478
AT2G42530	258.83	2.90959	0.93438	-3.11392	0.00184618	0.0194171
AT2G42840	580.506	2.83279	0.695798	-4.07128	4.67558e-05	0.000959282
AT2G43010	525.333	4.0493	1.14041	-3.55073	0.000384165	0.00555378
AT2G44580	153.309	1.41168	0.378501	-3.72966	0.000191736	0.00316292
AT2G46240	15817.2	2.348	0.737592	-3.18333	0.00145592	0.0162859
AT2G46495	41.2798	8.6837	2.26249	-3.83811	0.000123986	0.00219312
AT2G46670	135.609	3.85877	1.15559	-3.33923	0.000840104	0.0106077
AT2G46735	527.445	1.48718	0.319561	-4.6538	3.25867e-06	9.89185e-05
AT2G46790	216.814	2.42382	0.739326	-3.27842	0.0010439	0.0126056
AT2G46820	6408.12	1.19563	0.414539	-2.88423	0.00392367	0.0349887
AT2G46910	1301.24	1.09377	0.310942	-3.51759	0.000435482	0.00615326
AT2G47010	1010.4	1.5232	0.433918	-3.51033	0.000447543	0.00627512
AT2G47590	2404.49	1.11308	0.361115	-3.08235	0.00205374	0.0209594
AT3G01310	8324.14	1.05189	0.275526	-3.81776	0.000134668	0.00235054
AT3G01345	85.2377	2.6772	0.876729	-3.05363	0.00226093	0.0226742
AT3G01350	373.531	1.56189	0.313416	-4.98345	6.24611e-07	2.36516e-05
AT3G01600	670.126	2.789	0.769091	-3.62636	0.000287448	0.00438524
AT3G01895	47.3844	7.83967	2.05536	-3.81426	0.000136594	0.00237369
AT3G02120	87.9101	2.00841	0.515365	-3.89707	9.7364e-05	0.00178611
AT3G02205	120.363	3.35245	0.598607	-5.60042	2.13834e-08	1.20284e-06
AT3G02480	124.259	2.66115	0.937726	-2.83787	0.00454156	0.039177
AT3G02640	356.943	1.90471	0.443882	-4.29102	1.77854e-05	0.000422191
AT3G02730	1907.87	1.34567	0.399854	-3.3654	0.000764324	0.00983389
AT3G03130	218.163	1.74624	0.638288	-2.73582	0.0062225	0.0494343
AT3G03520	2894.41	1.47327	0.268808	-5.48075	4.23527e-08	2.20466e-06
AT3G04150	53.3551	17.5045	3.94606	-4.43593	9.16748e-06	0.000240994
AT3G04290	1031.51	2.78964	0.564218	-4.94427	7.64312e-07	2.83046e-05
AT3G04340	4865.17	1.04612	0.30559	-3.42328	0.0006187	0.00825559
AT3G04710	2352.47	1.08614	0.3577	-3.03645	0.00239381	0.0237262
AT3G05330	375.776	1.22309	0.319116	-3.83273	0.000126727	0.00222997
AT3G05820	45.1969	1.74829	0.634742	-2.75433	0.00588122	0.0474697
AT3G05900	2887.53	1.00627	0.336174	-2.99331	0.00275971	0.0263304
AT3G05955	15.3154	3.85562	1.33695	-2.88389	0.00392799	0.0350141
AT3G06030	297.302	1.72682	0.27441	-6.29285	3.11682e-10	2.63743e-08
AT3G06095	33.1752	3.07543	1.06187	-2.89625	0.00377646	0.0340211
AT3G06325	10659.9	1.26908	0.366682	-3.46098	0.000538203	0.00735937
AT3G06345	27511.8	1.7132	0.419703	-4.08193	4.46639e-05	0.000923547
AT3G06868	134.865	1.40171	0.375687	-3.73105	0.00019068	0.00314987
AT3G06955	84.8888	5.42574	0.853215	-6.35918	2.02837e-10	1.76372e-08
AT3G07030	245.812	1.36452	0.442503	-3.08365	0.0020448	0.0208951
AT3G07090	5798.1	2.21624	0.387101	-5.72524	1.03288e-08	6.36845e-07
AT3G07770	7961.07	1.6027	0.283913	-5.64503	1.65153e-08	9.68003e-07
AT3G08030	3516.74	1.56075	0.452634	-3.44816	0.000564423	0.0076693
AT3G08590	17848	1.01853	0.287691	-3.54038	0.000399557	0.00572747
AT3G08680	543.985	1.57787	0.357906	-4.40862	1.04029e-05	0.000267836
AT3G08860	2703.57	2.03674	0.64381	-3.16358	0.00155842	0.0171235
AT3G08920	800.507	1.65135	0.419528	-3.93622	8.27764e-05	0.00155461
AT3G08970	881.533	2.22643	0.337018	-6.60626	3.94143e-11	3.98112e-09
AT3G09350	12393.8	1.78416	0.520054	-3.43072	0.000601987	0.00806887
AT3G09440	73622.7	1.64639	0.366799	-4.48853	7.17179e-06	0.000195458
AT3G09520	556.883	1.25691	0.408631	-3.07589	0.00209874	0.0213023
AT3G09645	29.7562	5.44948	1.30076	-4.18945	2.79634e-05	0.000621987
AT3G09800	393.635	1.32896	0.325865	-4.07824	4.5378e-05	0.000934243
AT3G09820	4649.76	1.00743	0.274758	-3.66663	0.000245772	0.00389722
AT3G10020	1098.33	2.4122	0.639292	-3.77323	0.000161148	0.00273015
AT3G10113	535.453	4.31099	0.742321	-5.80745	6.34317e-09	4.12532e-07
AT3G10310	478.406	1.49624	0.471094	-3.17609	0.00149273	0.0165814
AT3G10720	2869.35	1.79446	0.621833	-2.88575	0.00390481	0.034873
AT3G10940	531.07	1.37337	0.340598	-4.03224	5.52475e-05	0.00110579
AT3G11080	299.575	1.17872	0.425286	-2.77158	0.00557849	0.0457733
AT3G11415	20.167	6.46846	1.67485	-3.86213	0.000112405	0.00202294
AT3G12050	1910.35	2.171	0.191944	-11.3106	1.16332e-29	1.4923e-26
AT3G12170	79.9842	1.14882	0.400858	-2.86591	0.00415815	0.0365579
AT3G12520	1645.9	1.00507	0.303468	-3.31194	0.000926514	0.0114371
AT3G12870	67.265	1.55899	0.496414	-3.14051	0.00168656	0.0180829
AT3G13020	151.99	1.65103	0.49863	-3.31114	0.000929173	0.0114521
AT3G13090	765.376	1.40753	0.403214	-3.49077	0.000481623	0.00667802
AT3G13433	26.5079	5.65891	2.04145	-2.77201	0.00557115	0.0457289
AT3G13470	9081.1	1.70726	0.243554	-7.00978	2.38698e-12	3.20125e-10
AT3G14200	6422.97	3.80199	0.501402	-7.58271	3.3841e-14	6.80777e-12
AT3G14620	8572.44	1.86896	0.349272	-5.35102	8.74609e-08	4.19424e-06
AT3G14930	3674.38	1.23268	0.302395	-4.0764	4.57388e-05	0.000939227
AT3G15110	687.97	1.11353	0.220409	-5.0521	4.36972e-07	1.76409e-05
AT3G15340	530.084	2.17972	0.417919	-5.21566	1.83167e-07	8.14236e-06
AT3G15360	5136.14	1.05311	0.251188	-4.19254	2.75848e-05	0.000615999
AT3G15550	256.483	2.1267	0.539264	-3.94372	8.02286e-05	0.00151388
AT3G15840	4491.41	1.14131	0.247154	-4.61779	3.8785e-06	0.000114655
AT3G16050	3967.57	3.38398	0.447966	-7.5541	4.21756e-14	8.27408e-12
AT3G16360	163.523	3.39634	0.425978	-7.97303	1.54833e-15	3.95207e-13
AT3G16370	3803.49	2.45586	0.342382	-7.17287	7.3442e-13	1.12475e-10
AT3G17360	758.962	1.75965	0.330326	-5.32699	9.98528e-08	4.75011e-06
AT3G17611	1034.22	2.01009	0.322556	-6.23176	4.61225e-10	3.7495e-08
AT3G18000	1481.49	1.40448	0.368461	-3.81176	0.000137983	0.00239259
AT3G18080	7173.4	1.66526	0.317412	-5.24637	1.55128e-07	7.05448e-06
AT3G18290	26844.1	1.46171	0.387263	-3.77446	0.000160354	0.00272087
AT3G18720	22.8702	2.6014	0.9448	-2.75339	0.00589814	0.0475678
AT3G18730	325.207	1.49294	0.513262	-2.90873	0.00362898	0.0329482
AT3G18840	47.8185	1.96627	0.445069	-4.4179	9.9665e-06	0.000259129
AT3G18900	108.947	2.18621	0.530894	-4.11797	3.82223e-05	0.000809385
AT3G20100	2489.33	1.47218	0.484277	-3.03996	0.00236612	0.0235174
AT3G20260	375.239	1.10659	0.404584	-2.73514	0.00623534	0.0495105
AT3G21055	6172.73	1.39072	0.356698	-3.89888	9.66404e-05	0.00177558
AT3G21305	66.3095	14.8773	4.08052	-3.64593	0.000266424	0.00416076
AT3G21720	28247.3	3.25231	0.964694	-3.37134	0.000748035	0.00966096
AT3G21850	32.6311	8.83965	2.02329	-4.36895	1.24845e-05	0.000312613
AT3G22560	80.1687	2.61065	0.798485	-3.26951	0.00107735	0.012929
AT3G22760	337.454	1.3248	0.433014	-3.05949	0.00221714	0.0222822
AT3G22840	796.036	1.79206	0.493578	-3.63076	0.000282592	0.00433248
AT3G23410	953.023	1.05703	0.371517	-2.84516	0.0044389	0.0385408
AT3G23630	25.6934	2.21983	0.677613	-3.27596	0.00105304	0.0126889
AT3G23740	187.794	1.65511	0.429448	-3.85403	0.000116187	0.00207649
AT3G23890	1641.58	2.36807	0.3448	-6.86797	6.51242e-12	7.92453e-10
AT3G24000	607.805	1.1267	0.209276	-5.3838	7.29286e-08	3.55478e-06
AT3G24495	421.815	1.48051	0.350049	-4.22943	2.34285e-05	0.000533728
AT3G24500	8143.34	3.32291	0.564199	-5.8896	3.87122e-09	2.61065e-07
AT3G24515	147.405	1.41248	0.376435	-3.75225	0.000175255	0.00292766
AT3G25230	7915.66	2.2331	0.27285	-8.18436	2.73758e-16	8.02281e-14
AT3G25500	2097.89	1.50579	0.459533	-3.27679	0.00104993	0.0126585
AT3G25980	270.688	1.5824	0.264378	-5.98537	2.15895e-09	1.52983e-07
AT3G25990	120.722	1.64871	0.409859	-4.02262	5.75541e-05	0.00114424
AT3G26040	246.052	1.38787	0.407055	-3.40954	0.000650714	0.00860537
AT3G26180	2806.63	1.22001	0.378601	-3.22241	0.00127119	0.0146768
AT3G26320	96.9007	1.75094	0.620197	-2.82321	0.0047546	0.0406427
AT3G26450	1459.4	1.55322	0.544951	-2.8502	0.00436921	0.038089
AT3G26740	8649.11	2.01932	0.596974	-3.38259	0.000718051	0.00935516
AT3G27060	2877.88	2.33056	0.598542	-3.89373	9.87142e-05	0.00180948
AT3G27620	57.0148	1.21018	0.404321	-2.99312	0.00276142	0.0263315
AT3G27690	428.302	3.57635	1.24437	-2.87402	0.00405282	0.0359095
AT3G27730	93.1519	1.62376	0.456025	-3.56069	0.00036988	0.00540654
AT3G28170	163.777	2.72326	0.582597	-4.67434	2.94907e-06	9.09156e-05
AT3G28270	184.21	2.75184	0.895799	-3.07193	0.00212677	0.0215289
AT3G28290	980.594	1.79385	0.322366	-5.56463	2.62706e-08	1.44021e-06
AT3G28300	970.603	1.79532	0.324639	-5.53022	3.19834e-08	1.71382e-06
AT3G28330	65.2713	3.82986	0.919802	-4.16378	3.1302e-05	0.000683577
AT3G29320	9495.45	2.22226	0.4801	-4.62873	3.67911e-06	0.000110411
AT3G29633	426.617	4.03319	1.03087	-3.91241	9.138e-05	0.00169071
AT3G29810	2207.98	1.17823	0.295936	-3.98137	6.85201e-05	0.00132454
AT3G30720	1204.7	2.07738	0.247962	-8.37779	5.3929e-17	1.80305e-14
AT3G41761	76.2909	5.12643	1.04403	-4.91023	9.09688e-07	3.29682e-05
AT3G41762	86346	1.4962	0.360676	-4.14833	3.34915e-05	0.000724473
AT3G41768	36387.6	2.41689	0.554279	-4.36043	1.2981e-05	0.000323
AT3G42670	541.61	1.10446	0.35381	-3.12163	0.00179853	0.0190002
AT3G42725	45.2696	2.48439	0.628536	-3.95266	7.72871e-05	0.00146771
AT3G43790	299.505	1.40611	0.27321	-5.14663	2.65211e-07	1.14465e-05
AT3G43800	1177.86	1.16508	0.320901	-3.63065	0.000282712	0.00433248
AT3G44110	21773.8	1.17313	0.199683	-5.87497	4.22926e-09	2.84402e-07
AT3G44120	152.752	2.6753	0.394599	-6.77979	1.20354e-11	1.37354e-09
AT3G44970	264.15	2.97824	0.69546	-4.2824	1.84886e-05	0.000436698
AT3G45530	119.248	2.10306	0.481294	-4.36959	1.24479e-05	0.000312025
AT3G46640	2585	1.02441	0.211435	-4.84501	1.26607e-06	4.38105e-05
AT3G46900	419.262	1.55219	0.409863	-3.78709	0.000152423	0.00260867
AT3G46940	299.687	1.01373	0.345708	-2.93233	0.0033643	0.0309542
AT3G46970	10954	2.05064	0.383008	-5.35405	8.6007e-08	4.13286e-06
AT3G47460	636.023	1.11492	0.234915	-4.74606	2.07414e-06	6.73541e-05
AT3G47470	30633.9	2.90969	0.565501	-5.14534	2.67043e-07	1.15046e-05
AT3G47500	355.771	2.8437	0.527347	-5.39247	6.94959e-08	3.40648e-06
AT3G48300	91.5982	2.89819	0.873651	-3.31733	0.000908828	0.0112598
AT3G48320	386.292	1.00599	0.310931	-3.23541	0.00121468	0.0141524
AT3G48730	5192.77	1.01622	0.206991	-4.90948	9.13173e-07	3.30441e-05
AT3G48740	6239.91	1.40146	0.377811	-3.70943	0.000207729	0.00338673
AT3G48900	120.94	1.40314	0.460225	-3.04882	0.00229745	0.0229339
AT3G49670	1702.98	1.39241	0.463962	-3.00113	0.00268983	0.0258402
AT3G49740	37.5958	8.40377	2.86678	-2.93143	0.00337401	0.0309954
AT3G50560	411.187	2.68753	0.591374	-4.54456	5.50513e-06	0.000154469
AT3G50820	11597.4	1.8888	0.404501	-4.66946	3.01992e-06	9.28587e-05
AT3G50940	184.289	2.17494	0.652329	-3.33412	0.000855709	0.0107703
AT3G51280	320.088	2.18913	0.252425	-8.67239	4.23145e-18	1.6741e-15
AT3G51290	214.452	1.45111	0.47688	-3.04293	0.00234289	0.0233359
AT3G51720	232.273	1.25932	0.30879	-4.07825	4.53765e-05	0.000934243
AT3G51740	602.805	2.1106	0.663029	-3.18327	0.00145622	0.0162859
AT3G51910	3786.98	4.7976	0.382278	-12.55	3.97373e-36	1.34755e-32
AT3G51920	1868.68	1.05612	0.29377	-3.59505	0.000324326	0.0048772
AT3G51930	53.7239	1.25241	0.447191	-2.80062	0.0051005	0.0429194
AT3G52390	566.872	1.10952	0.245588	-4.51783	6.24773e-06	0.000172854
AT3G52630	125.703	1.48625	0.442184	-3.36115	0.000776177	0.00996477
AT3G53190	800.084	1.50612	0.229991	-6.5486	5.80776e-11	5.69689e-09
AT3G53230	8779.27	1.24582	0.401108	-3.10596	0.00189665	0.0197815
AT3G53830	173.634	2.67918	0.785077	-3.41264	0.000643374	0.00853207
AT3G54180	193.419	2.09897	0.257018	-8.16662	3.17156e-16	9.07066e-14
AT3G54500	2594.49	1.33727	0.375514	-3.56117	0.000369208	0.00540337
AT3G54530	209.824	6.06494	1.61932	-3.74536	0.000180134	0.00299861
AT3G54560	601.87	1.70777	0.308062	-5.5436	2.96308e-08	1.59135e-06
AT3G54625	74.3973	4.37141	0.734896	-5.94833	2.70886e-09	1.88572e-07
AT3G54750	879.927	1.03014	0.233242	-4.41663	1.00252e-05	0.000260086
AT3G54780	169.751	1.4099	0.428512	-3.29021	0.00100112	0.0121932
AT3G54890	19851.7	2.18996	0.59459	-3.68314	0.000230378	0.00369757
AT3G54920	919.603	2.29309	0.465865	-4.92222	8.5567e-07	3.13455e-05
AT3G55660	279.262	1.85637	0.449374	-4.131	3.61183e-05	0.000770329
AT3G56160	984.835	1.06551	0.289961	-3.67466	0.000238165	0.00379944
AT3G56240	7941.48	1.30775	0.32528	-4.02038	5.81038e-05	0.0011542
AT3G56360	2835.56	1.7323	0.280915	-6.16664	6.97548e-10	5.48291e-08
AT3G56940	19028.5	1.40922	0.49941	-2.82176	0.00477606	0.0407674
AT3G56960	603.669	1.08452	0.30604	-3.54372	0.000394528	0.00567251
AT3G56970	1164.9	7.88306	1.08538	-7.26299	3.78639e-13	6.07307e-11
AT3G56980	1238.1	4.68978	0.9612	-4.87909	1.06574e-06	3.78722e-05
AT3G57060	697.48	1.72582	0.479748	-3.59735	0.000321473	0.00484208
AT3G57860	187.339	1.77917	0.457826	-3.88613	0.000101856	0.00185561
AT3G57880	4921.22	1.10283	0.372195	-2.96305	0.00304604	0.028546
AT3G58120	862.616	1.77478	0.425299	-4.17302	3.00586e-05	0.000660676
AT3G58160	777.446	1.33163	0.274819	-4.8455	1.26293e-06	4.37655e-05
AT3G58270	424.131	1.48939	0.342884	-4.34372	1.40093e-05	0.000344256
AT3G58650	312.183	1.87371	0.442439	-4.23494	2.2861e-05	0.000522808
AT3G60650	14.2761	5.27951	1.58533	-3.33023	0.000867756	0.0108816
AT3G60730	68.0383	1.43675	0.453751	-3.16638	0.00154349	0.0170257
AT3G60840	239.082	2.25555	0.525612	-4.29129	1.77638e-05	0.000422099
AT3G61360	771.604	2.29813	0.413744	-5.55447	2.78451e-08	1.51255e-06
AT3G61370	453.32	1.65049	0.342908	-4.81322	1.48521e-06	5.02939e-05
AT3G63350	83.5724	5.29589	0.856554	-6.18278	6.29811e-10	5.01693e-08
AT3G63480	152.305	1.66739	0.32701	-5.0989	3.41625e-07	1.42773e-05
AT3G63520	9347.6	1.26159	0.294198	-4.28824	1.80097e-05	0.000427088
AT4G00020	486.478	1.45014	0.292458	-4.95844	7.10601e-07	2.65224e-05
AT4G00165	506.015	1.67864	0.565284	-2.96954	0.00298243	0.0280495
AT4G00250	68.9231	2.80457	0.791053	-3.54536	0.00039207	0.00565086
AT4G00370	2071.44	1.18966	0.37289	-3.19039	0.00142083	0.0159999
AT4G00380	164.805	2.30842	0.793631	-2.90868	0.0036296	0.0329482
AT4G01430	1083.7	1.96468	0.484262	-4.05706	4.96934e-05	0.00100822
AT4G02060	941.945	1.4644	0.143475	-10.2066	1.85242e-24	1.5163e-21
AT4G02110	274.894	1.56248	0.382555	-4.08433	4.42045e-05	0.000916442
AT4G02130	1693.49	1.4425	0.213597	-6.75339	1.44429e-11	1.61719e-09
AT4G02330	1098.54	1.59618	0.535939	-2.97829	0.00289859	0.027424
AT4G02660	891.963	1.27601	0.301167	-4.23689	2.26641e-05	0.000518805
AT4G02770	8769.95	1.7205	0.490791	-3.50556	0.00045565	0.00636997
AT4G03100	135.486	2.5044	0.566759	-4.41881	9.92458e-06	0.000258322
AT4G03130	46.936	1.72249	0.496984	-3.46588	0.000528498	0.00724335
AT4G03190	1658.8	1.33329	0.315545	-4.22536	2.38556e-05	0.0005419
AT4G03205	1179.03	1.38372	0.407088	-3.39908	0.000676129	0.00887719
AT4G03210	5929.36	3.36736	0.833613	-4.03948	5.35703e-05	0.00107858
AT4G04223	400.627	1.9278	0.485179	-3.97338	7.08597e-05	0.00136532
AT4G04330	657.506	2.25792	0.619739	-3.64333	0.00026913	0.0041865
AT4G04640	15998.1	1.27575	0.330007	-3.86583	0.000110712	0.00199702
AT4G04865	169.16	1.59488	0.571317	-2.79158	0.0052451	0.0439492
AT4G04890	3201.34	1.03963	0.324154	-3.20721	0.00134031	0.0152669
AT4G05210	100.31	1.21254	0.430876	-2.81413	0.00489095	0.0415093
AT4G05275	35.4434	4.49294	1.38245	-3.24997	0.00115415	0.0136066
AT4G05380	94.2132	4.19954	1.49162	-2.81542	0.00487133	0.0413831
AT4G05520	414.828	1.78864	0.385186	-4.64358	3.42431e-06	0.000103286
AT4G06195	59.816	3.36332	0.72221	-4.65698	3.20882e-06	9.77803e-05
AT4G07995	77.9897	2.97621	0.837396	-3.55413	0.000379234	0.00550259
AT4G08230	129.383	1.82727	0.602977	-3.03042	0.00244217	0.0240707
AT4G08300	336.12	1.76852	0.610784	-2.89549	0.00378561	0.0340543
AT4G08867	25.3689	6.4483	1.75772	-3.66857	0.000243914	0.00387552
AT4G08869	34.453	7.65403	2.28949	-3.34311	0.000828455	0.0104941
AT4G09060	120.97	1.71968	0.448548	-3.83387	0.00012614	0.00222131
AT4G09150	7270.01	1.29559	0.339917	-3.81149	0.000138129	0.00239336
AT4G09650	5642.94	1.26421	0.345998	-3.6538	0.000258384	0.0040512
AT4G10340	42249.9	1.99092	0.609572	-3.2661	0.00109039	0.0130462
AT4G11650	72318.3	4.19283	0.722798	-5.80083	6.5986e-09	4.25645e-07
AT4G11660	1420.61	3.0436	0.366422	-8.30626	9.87643e-17	3.08483e-14
AT4G12400	6823.4	2.36567	0.660681	-3.58065	0.000342739	0.0051041
AT4G12420	5706.97	1.03143	0.371276	-2.77805	0.00546857	0.0451525
AT4G12500	136.005	2.90103	1.04716	-2.77039	0.00559889	0.0458931
AT4G12540	43.5662	1.42098	0.513222	-2.76874	0.00562743	0.0460158
AT4G12730	1945.89	1.35493	0.46963	-2.88511	0.00391282	0.0349314
AT4G12800	18885.2	1.66761	0.460405	-3.62206	0.000292268	0.0044502
AT4G12870	82.6568	2.67685	0.946065	-2.82945	0.00466279	0.0399442
AT4G13190	37.5734	2.50563	0.73683	-3.40055	0.000672497	0.00883439
AT4G13680	53.7937	3.34488	1.19233	-2.80534	0.00502638	0.0424378
AT4G14020	513.492	1.00428	0.35018	-2.86789	0.00413216	0.0363895
AT4G14150	426.974	1.53922	0.512425	-3.0038	0.00266632	0.0256663
AT4G14270	3974.02	2.70457	0.417878	-6.47215	9.66188e-11	8.99427e-09
AT4G14310	680.246	1.41695	0.182813	-7.75079	9.13241e-15	2.02603e-12
AT4G14330	304.758	1.98348	0.387031	-5.12485	2.97782e-07	1.27365e-05
AT4G14490	23.3423	2.71597	0.856163	-3.17226	0.00151259	0.01675
AT4G15096	55.7699	4.6271	1.05117	-4.40184	1.07336e-05	0.000275156
AT4G15236	191.842	1.67735	0.518599	-3.23438	0.00121907	0.0141854
AT4G15410	1383.28	1.62165	0.20024	-8.09855	5.56191e-16	1.57177e-13
AT4G15910	11120.8	1.7361	0.378972	-4.58108	4.6258e-06	0.000133911
AT4G16370	18301.3	1.63276	0.355037	-4.59884	4.24842e-06	0.000124045
AT4G16460	14.0572	7.4023	2.22907	-3.32081	0.00089758	0.0111631
AT4G16880	120.844	2.59515	0.929447	-2.79214	0.00523603	0.0438887
AT4G16970	283.556	1.45681	0.30322	-4.80445	1.55177e-06	5.23239e-05
AT4G16980	1274.61	1.15161	0.253458	-4.54359	5.53036e-06	0.000154811
AT4G17000	174.066	1.56	0.567967	-2.74664	0.0060209	0.0482623
AT4G17240	343.033	1.05657	0.232746	-4.53956	5.63714e-06	0.000157323
AT4G17250	3175.09	1.51263	0.37697	-4.01259	6.00562e-05	0.00118406
AT4G17490	2016.25	2.06964	0.719597	-2.87611	0.00402605	0.0357406
AT4G17710	27.7502	7.07214	1.53121	-4.61865	3.86252e-06	0.000114519
AT4G18930	2341.78	1.56181	0.367177	-4.25357	2.10389e-05	0.000487241
AT4G18970	766.398	1.55252	0.553951	-2.80263	0.00506871	0.0427125
AT4G19540	679.73	1.15333	0.242859	-4.74898	2.04444e-06	6.65717e-05
AT4G19590	11.4671	7.13974	2.18902	-3.26162	0.00110777	0.0131556
AT4G19970	564.228	3.40067	0.928177	-3.66382	0.00024848	0.00392966
AT4G19985	447.779	1.02533	0.326669	-3.13875	0.00169669	0.0181751
AT4G21070	509.498	1.79376	0.241493	-7.42779	1.10431e-13	1.98591e-11
AT4G21270	314.667	2.0561	0.734999	-2.79742	0.00515128	0.0432854
AT4G21750	2242.43	1.03852	0.316048	-3.28595	0.00101639	0.012316
AT4G22513	307.71	3.34914	1.09035	-3.07163	0.00212892	0.0215415
AT4G22740	1114.31	1.11649	0.199582	-5.59411	2.21755e-08	1.24151e-06
AT4G22860	168.792	1.56941	0.568533	-2.76045	0.00577216	0.0469604
AT4G22880	73.4188	3.69328	0.8789	-4.20216	2.6438e-05	0.000593741
AT4G22890	4917.93	1.14595	0.332383	-3.44768	0.000565417	0.00767842
AT4G22960	57.404	1.72926	0.553151	-3.1262	0.00177079	0.0188013
AT4G23180	1635.99	2.06501	0.7141	-2.89176	0.00383091	0.0344064
AT4G23570	4459.49	2.53607	0.360641	-7.03213	2.0341e-12	2.75917e-10
AT4G23800	1146.93	2.29696	0.701426	-3.2747	0.00105773	0.0127389
AT4G23900	304.61	1.54772	0.322728	-4.79574	1.62078e-06	5.42487e-05
AT4G23940	2045.02	1.04057	0.222468	-4.67741	2.90515e-06	8.97948e-05
AT4G24000	3475.87	3.00811	0.686998	-4.37863	1.19426e-05	0.000302554
AT4G24450	920.047	2.24618	0.465246	-4.82795	1.37947e-06	4.73889e-05
AT4G24610	1703.71	1.22953	0.241646	-5.08815	3.61579e-07	1.50055e-05
AT4G25050	5004.68	1.30622	0.332041	-3.93391	8.35763e-05	0.00156309
AT4G25930	27.721	6.56377	1.7024	-3.85559	0.000115452	0.00206994
AT4G26200	1326.36	1.78726	0.502142	-3.55928	0.000371873	0.0054224
AT4G26660	369.121	2.08627	0.441403	-4.72645	2.28483e-06	7.28018e-05
AT4G27310	374.978	1.19083	0.412158	-2.88925	0.00386162	0.0345522
AT4G27440	15526.6	1.9656	0.519183	-3.78594	0.000153128	0.00261883
AT4G28190	269.897	1.27629	0.35688	-3.57626	0.000348549	0.00516964
AT4G28660	2029.69	1.37071	0.261964	-5.23243	1.67295e-07	7.49294e-06
AT4G28750	16306.4	1.61297	0.420193	-3.83865	0.000123712	0.00218992
AT4G28780	248.657	1.4547	0.491697	-2.95853	0.00309112	0.0289227
AT4G28790	224.184	1.25502	0.453182	-2.76935	0.00561683	0.0459715
AT4G29020	63.0694	1.75794	0.529581	-3.3195	0.000901802	0.0111961
AT4G29060	10207.8	1.07959	0.392402	-2.75122	0.00593733	0.0477926
AT4G29140	509.293	1.12358	0.365303	-3.07576	0.00209967	0.0213023
AT4G29200	8.25609	6.8564	2.16818	-3.16228	0.00156542	0.0171579
AT4G29990	285.853	1.02241	0.304199	-3.361	0.000776596	0.00996477
AT4G30250	64.1756	1.72083	0.486932	-3.53403	0.00040928	0.00584567
AT4G30290	716.813	1.57685	0.488491	-3.228	0.00124659	0.0144279
AT4G30490	4877.79	1.07686	0.244357	-4.40691	1.04854e-05	0.000269376
AT4G31050	480.342	1.24125	0.433688	-2.86209	0.00420862	0.0369196
AT4G31060	226.51	1.77388	0.534107	-3.32121	0.000896279	0.0111626
AT4G31370	63.8153	2.25309	0.609601	-3.696	0.000219024	0.00354168
AT4G31405	387.601	1.7031	0.601659	-2.83067	0.00464505	0.0398354
AT4G31840	393.853	2.47486	0.50381	-4.91229	9.00178e-07	3.27235e-05
AT4G31970	5453.47	10.0142	2.02715	-4.94001	7.8117e-07	2.87495e-05
AT4G32208	344.587	1.45706	0.47249	-3.08378	0.00204387	0.0208951
AT4G32340	968.472	1.25528	0.27509	-4.56317	5.03869e-06	0.000143072
AT4G32810	654.521	2.91564	0.916759	-3.18038	0.00147084	0.0164073
AT4G32830	307.119	2.02328	0.329451	-6.14139	8.18029e-10	6.30466e-08
AT4G32980	697.642	2.11832	0.647488	-3.2716	0.00106942	0.0128537
AT4G33030	3918.55	1.19874	0.29262	-4.09656	4.19341e-05	0.00087626
AT4G33260	542.792	1.7309	0.394914	-4.38298	1.17066e-05	0.000297528
AT4G34090	964.11	1.07324	0.329068	-3.26146	0.0011084	0.0131556
AT4G34160	723.684	1.42851	0.419266	-3.40717	0.000656411	0.00867105
AT4G34220	427.299	1.5118	0.530603	-2.8492	0.00438288	0.0381726
AT4G34260	5131.55	1.81825	0.280425	-6.48393	8.93626e-11	8.35154e-09
AT4G34510	28.4353	2.81353	0.821378	-3.42538	0.000613936	0.00821049
AT4G34680	609.389	1.5274	0.246872	-6.187	6.13208e-10	4.90112e-08
AT4G34810	106.509	2.11444	0.490605	-4.30987	1.63353e-05	0.000393274
AT4G35050	1241.3	1.16451	0.211958	-5.49406	3.92794e-08	2.06287e-06
AT4G36700	441.374	5.33632	0.956413	-5.57951	2.41199e-08	1.34403e-06
AT4G37110	556.611	1.6803	0.604125	-2.78137	0.00541297	0.0449434
AT4G37450	417.018	1.45301	0.437289	-3.32277	0.000891275	0.0111177
AT4G37490	295	1.61736	0.319156	-5.0676	4.0287e-07	1.65083e-05
AT4G38062	144.057	2.1796	0.414864	-5.25378	1.49013e-07	6.78938e-06
AT4G38215	161.546	1.27472	0.334126	-3.81508	0.000136137	0.00236869
AT4G38770	7221.29	2.02292	0.601412	-3.36362	0.000769286	0.00989237
AT4G39330	1917.51	1.29754	0.312439	-4.15293	3.28251e-05	0.00071225
AT4G39380	246.02	1.07474	0.302146	-3.55703	0.000375068	0.00545593
AT4G39900	868.304	1.18041	0.40965	-2.88152	0.00395759	0.0352515
AT5G00780	55.7545	2.65657	0.648214	-4.09829	4.16219e-05	0.000871322
AT5G00965	96.6175	1.50035	0.478405	-3.13615	0.00171182	0.0183042
AT5G01530	34316.7	1.38232	0.498391	-2.77356	0.00554461	0.0456022
AT5G01550	159.35	1.85215	0.543983	-3.40479	0.000662139	0.00872245
AT5G01630	384.192	1.34839	0.28376	-4.75186	2.01557e-06	6.5722e-05
AT5G01815	546.059	1.20582	0.366991	-3.2857	0.0010173	0.0123207
AT5G01870	384.256	1.74029	0.532459	-3.2684	0.00108159	0.0129605
AT5G02430	734.893	2.0357	0.268544	-7.58051	3.44207e-14	6.86622e-12
AT5G02500	203710	1.35945	0.226403	-6.00459	1.91821e-09	1.38825e-07
AT5G02810	2537.31	3.22921	0.560696	-5.75929	8.44685e-09	5.33275e-07
AT5G03195	49.2661	2.6778	0.847001	-3.1615	0.00156957	0.0171698
AT5G03285	80.0811	2.92198	0.438483	-6.66384	2.66767e-11	2.802e-09
AT5G03340	3512.21	1.14892	0.165693	-6.93402	4.09044e-12	5.24859e-10
AT5G03355	295.079	1.26378	0.391433	-3.22861	0.00124393	0.0144111
AT5G03975	24.8628	3.27642	0.886522	-3.69581	0.000219186	0.00354189
AT5G03990	162.483	2.21713	0.604355	-3.66858	0.000243902	0.00387552
AT5G04150	538.29	7.86989	1.96911	-3.99668	6.4238e-05	0.00125638
AT5G04530	659.679	1.9896	0.397692	-5.00288	5.64812e-07	2.18363e-05
AT5G04840	281.197	1.3465	0.490484	-2.74525	0.00604653	0.0484089
AT5G05250	322.89	3.48354	0.676069	-5.15264	2.56845e-07	1.11253e-05
AT5G05410	5103.96	2.23342	0.594513	-3.75672	0.000172156	0.00288197
AT5G05580	833.694	1.23139	0.331431	-3.71537	0.000202905	0.00331718
AT5G05740	1873.79	1.05802	0.325163	-3.2538	0.00113871	0.0134749
AT5G05940	240.706	1.55738	0.516029	-3.01802	0.00254435	0.0248041
AT5G06150	646.854	2.14167	0.412113	-5.1968	2.02751e-07	8.91279e-06
AT5G06220	3631.13	1.26802	0.360994	-3.51256	0.000443806	0.00623745
AT5G06290	1652.05	1.16963	0.311033	-3.76048	0.000169588	0.002845
AT5G06390	930.423	1.14282	0.244804	-4.66831	3.03692e-06	9.31401e-05
AT5G06940	98.8568	1.86762	0.60704	-3.0766	0.00209375	0.0212763
AT5G06980	196.037	1.64179	0.567864	-2.89117	0.00383807	0.0344064
AT5G07152	274.68	1.0978	0.307341	-3.57194	0.000354347	0.00523754
AT5G07380	310.123	1.3094	0.435576	-3.00614	0.00264591	0.025532
AT5G07590	492.63	1.06651	0.238825	-4.46568	7.98159e-06	0.000214748
AT5G08030	21.3965	6.34602	1.73085	-3.66641	0.000245982	0.00389794
AT5G08280	6484.13	1.13083	0.2984	-3.78965	0.000150861	0.00259127
AT5G08580	1053.08	1.13466	0.198662	-5.71149	1.1199e-08	6.74723e-07
AT5G08610	3034.31	1.09002	0.327113	-3.33224	0.000861503	0.0108262
AT5G08650	5236.01	1.15815	0.262718	-4.40833	1.04173e-05	0.000267915
AT5G08710	395.539	1.20187	0.310979	-3.86479	0.000111186	0.00200406
AT5G08720	1031.25	1.17025	0.278118	-4.20775	2.57924e-05	0.00058255
AT5G09570	323.39	4.56022	1.27099	-3.58792	0.000333331	0.0049859
AT5G09590	13081.9	1.51201	0.339614	-4.45214	8.50203e-06	0.000225751
AT5G10250	58.7695	2.51457	0.92075	-2.731	0.00631424	0.0499958
AT5G10550	5111.54	1.44856	0.185623	-7.8038	6.0071e-15	1.38443e-12
AT5G11510	626.191	1.80972	0.493662	-3.66591	0.000246461	0.00390111
AT5G12110	3944.06	3.36971	0.588487	-5.72606	1.02792e-08	6.35438e-07
AT5G12900	861.446	1.08889	0.326638	-3.33363	0.000857199	0.0107834
AT5G12920	102.002	1.05283	0.296704	-3.54842	0.000387545	0.00559583
AT5G13060	283.348	1.36899	0.475666	-2.87805	0.00400146	0.0355622
AT5G13170	127.86	3.90849	1.05692	-3.69801	0.000217296	0.00351854
AT5G13510	1634.49	1.136	0.277985	-4.08655	4.37835e-05	0.000908507
AT5G14260	4101.87	1.07385	0.26316	-4.0806	4.49193e-05	0.00092802
AT5G14450	686.124	1.39135	0.277927	-5.00615	5.55281e-07	2.15318e-05
AT5G14490	24.8472	4.48245	1.4455	-3.10097	0.00192886	0.0200609
AT5G16030	1414.42	2.41352	0.51903	-4.65006	3.31843e-06	0.000100476
AT5G16560	579.007	1.07799	0.350298	-3.07736	0.0020884	0.0212504
AT5G16690	452.027	1.34003	0.279289	-4.79801	1.60249e-06	5.38046e-05
AT5G16810	606.139	1.42326	0.458915	-3.10136	0.00192637	0.0200562
AT5G17220	50.969	5.29138	1.24727	-4.24236	2.21177e-05	0.000509738
AT5G17540	164.664	1.04024	0.36931	-2.81671	0.00485188	0.041281
AT5G18340	312.831	2.23137	0.723277	-3.08509	0.00203493	0.0208482
AT5G18660	1669.71	1.21598	0.411803	-2.95283	0.0031488	0.0293467
AT5G18700	1156.56	1.71584	0.345314	-4.96892	6.73267e-07	2.53597e-05
AT5G19220	3471.82	1.05555	0.192173	-5.49268	3.95889e-08	2.07453e-06
AT5G19940	4906.35	1.69074	0.372454	-4.53945	5.63999e-06	0.000157323
AT5G20630	8169.09	1.72698	0.526618	-3.27937	0.00104039	0.0125811
AT5G21150	85.3606	5.92698	1.2869	-4.60563	4.11222e-06	0.000120513
AT5G21920	1517.37	1.0766	0.238568	-4.51276	6.39884e-06	0.000176623
AT5G22800	4787.79	1.43147	0.431798	-3.31514	0.00091598	0.0113307
AT5G22880	661.044	1.11005	0.249165	-4.45507	8.38669e-06	0.000223438
AT5G23240	2840.49	1.84088	0.36009	-5.11229	3.18272e-07	1.34433e-05
AT5G23400	302.437	1.08226	0.396003	-2.73297	0.00627667	0.0497813
AT5G23420	347.669	1.40886	0.199529	-7.06095	1.65364e-12	2.28268e-10
AT5G23480	435.998	3.48399	0.568753	-6.12566	9.03075e-10	6.8709e-08
AT5G23910	397.532	1.84354	0.241233	-7.64214	2.13639e-14	4.528e-12
AT5G23940	293.029	1.87529	0.673908	-2.78271	0.00539065	0.0448051
AT5G24160	9044.35	3.27065	0.515877	-6.33998	2.29796e-10	1.96928e-08
AT5G24300	3167.15	1.23932	0.228708	-5.4188	5.99989e-08	2.99213e-06
AT5G24314	1387.99	1.11332	0.35613	-3.12617	0.00177099	0.0188013
AT5G25090	141.356	2.20691	0.776465	-2.84225	0.00447966	0.0388379
AT5G25120	806.081	1.49069	0.528862	-2.81868	0.00482219	0.0410873
AT5G25380	27.6892	1.68652	0.594576	-2.83652	0.00456088	0.0392696
AT5G26570	8521.11	1.15901	0.336954	-3.43966	0.000582439	0.00784228
AT5G26850	2344.56	1.04128	0.322516	-3.22863	0.00124386	0.0144111
AT5G28030	121.417	1.89062	0.594961	-3.17773	0.00148434	0.0165191
AT5G33300	256.335	1.42594	0.341156	-4.17973	2.91853e-05	0.000644997
AT5G35320	3320.18	2.2007	0.321193	-6.85164	7.30072e-12	8.62211e-10
AT5G36710	72.714	2.12153	0.629583	-3.36973	0.000752416	0.00970699
AT5G36800	73.5583	2.10611	0.634226	-3.32076	0.00089773	0.0111631
AT5G37010	281.949	1.5054	0.274695	-5.48024	4.24743e-08	2.20466e-06
AT5G37630	451.4	1.05891	0.241474	-4.38519	1.15886e-05	0.000295161
AT5G37670	281.587	2.16908	0.635424	-3.4136	0.000641102	0.00851145
AT5G38140	320.367	1.07182	0.338842	-3.16319	0.00156048	0.0171335
AT5G38420	45917.3	1.51779	0.427068	-3.55397	0.000379465	0.00550259
AT5G38510	1298.65	1.50578	0.357698	-4.20965	2.55761e-05	0.000578216
AT5G38780	298.867	1.81483	0.531682	-3.41338	0.000641634	0.00851376
AT5G38930	23.7798	8.32541	2.84052	-2.93094	0.00337936	0.0310326
AT5G39520	1173.7	2.69508	0.800072	-3.36854	0.000755672	0.0097384
AT5G40150	134.173	1.9108	0.61121	-3.12625	0.00177051	0.0188013
AT5G41763	48.714	2.70547	0.785824	-3.44285	0.000575618	0.0077769
AT5G41765	84.2284	2.82357	0.673842	-4.19025	2.78646e-05	0.000620766
AT5G41880	382.151	1.13963	0.277192	-4.11135	3.93353e-05	0.00083073
AT5G42146	82.2511	2.11804	0.601062	-3.52382	0.000425369	0.00603535
AT5G42220	2754.11	1.7908	0.439106	-4.07828	4.53692e-05	0.000934243
AT5G42223	129.373	4.82068	1.60647	-3.0008	0.00269274	0.0258577
AT5G42700	38.6284	3.61278	1.19706	-3.01803	0.00254425	0.0248041
AT5G42760	127.002	1.73056	0.493311	-3.50806	0.000451383	0.0063215
AT5G42800	314.031	3.89392	1.35927	-2.8647	0.004174	0.0366565
AT5G43080	92.8772	1.42658	0.412792	-3.45594	0.000548382	0.00746844
AT5G43990	280.549	1.46485	0.370315	-3.95568	7.63172e-05	0.00145162
AT5G44005	194.503	1.35559	0.418053	-3.24262	0.00118437	0.01387
AT5G44010	186.853	1.22208	0.432939	-2.82276	0.00476124	0.0406848
AT5G44510	2154.11	1.01983	0.265392	-3.84273	0.000121675	0.00215869
AT5G44635	457.405	1.40168	0.372471	-3.7632	0.000167756	0.00281626
AT5G44680	724.062	1.61204	0.565851	-2.84887	0.00438747	0.0381921
AT5G45700	100.322	1.23605	0.39179	-3.15488	0.00160566	0.017476
AT5G45820	112.405	5.57591	1.10485	-5.04675	4.49397e-07	1.80504e-05
AT5G45990	334.707	2.54839	0.626278	-4.06911	4.71938e-05	0.000965765
AT5G46110	20189.5	1.53909	0.504108	-3.05309	0.00226499	0.0227054
AT5G46170	1770.55	1.34379	0.188333	-7.13515	9.66816e-13	1.43431e-10
AT5G46280	797.652	1.21839	0.276522	-4.40614	1.05231e-05	0.000270052
AT5G46500	392.568	1.83503	0.567407	-3.23406	0.00122044	0.0141945
AT5G47020	2495.95	1.22617	0.412782	-2.97051	0.00297305	0.0279724
AT5G47500	888.358	1.90904	0.6053	-3.15387	0.00161119	0.0175041
AT5G48430	199.711	2.77298	0.550893	-5.03361	4.81318e-07	1.91703e-05
AT5G48570	12546.8	2.65807	0.83408	-3.18683	0.0014384	0.016144
AT5G48600	501.98	1.3937	0.307727	-4.52901	5.92611e-06	0.000164724
AT5G49110	375.512	1.08346	0.307643	-3.52181	0.000428604	0.00607414
AT5G49152	59.1505	2.38336	0.654904	-3.63925	0.000273437	0.00423685
AT5G49160	1670.61	1.84565	0.350538	-5.2652	1.40038e-07	6.42981e-06
AT5G49555	1028.31	1.08421	0.195417	-5.5482	2.88631e-08	1.55363e-06
AT5G49910	15572.2	1.01227	0.229239	-4.4158	1.00637e-05	0.000260514
AT5G49920	201.347	2.74031	0.967602	-2.83206	0.00462485	0.0396908
AT5G50260	246.375	3.62159	1.23365	-2.93568	0.00332815	0.030681
AT5G50740	53.0369	2.38796	0.787646	-3.03177	0.00243122	0.0239968
AT5G51440	6743.68	2.94394	0.669057	-4.40014	1.0818e-05	0.000277021
AT5G51545	877.634	1.09534	0.262114	-4.17888	2.92942e-05	0.000646269
AT5G51550	4460.35	1.90898	0.513455	-3.71792	0.000200872	0.00328847
AT5G51600	445.859	2.12818	0.570707	-3.72902	0.000192227	0.00316881
AT5G51750	1762.98	1.11531	0.392529	-2.84133	0.00449258	0.0389236
AT5G52640	36440	1.74572	0.614829	-2.83937	0.00452034	0.0391049
AT5G52910	443.605	1.08814	0.376976	-2.88649	0.00389566	0.0348174
AT5G52940	143.319	3.75006	0.396377	-9.46082	3.05524e-21	1.76891e-18
AT5G53450	9782.84	1.77641	0.425318	-4.17667	2.95813e-05	0.000651488
AT5G53820	376.336	1.56203	0.444852	-3.51135	0.00044583	0.00625479
AT5G53870	68.9399	2.3389	0.794126	-2.94525	0.00322689	0.0298985
AT5G54060	12.8659	4.31371	1.52303	-2.83232	0.00462115	0.0396733
AT5G54270	13281.9	3.67479	0.789328	-4.65558	3.23062e-06	9.81928e-05
AT5G54510	3339.71	1.44651	0.477439	-3.02974	0.00244766	0.024109
AT5G54550	64.7099	3.20817	0.674866	-4.75378	1.99645e-06	6.52777e-05
AT5G54560	158.232	3.93074	0.560428	-7.01382	2.31894e-12	3.12767e-10
AT5G55020	21.2818	4.90671	1.6563	-2.96245	0.00305205	0.0285797
AT5G55230	3624.38	1.16602	0.263674	-4.42219	9.77047e-06	0.00025487
AT5G55520	393.56	2.15732	0.713614	-3.02309	0.00250207	0.0245431
AT5G55820	726.923	1.94964	0.356291	-5.47203	4.44904e-08	2.2959e-06
AT5G55830	80.7339	1.45519	0.515848	-2.82096	0.00478797	0.0408397
AT5G56010	44823.6	2.22701	0.269867	-8.25227	1.55413e-16	4.66987e-14
AT5G56030	67485.7	2.49983	0.361439	-6.91633	4.63502e-12	5.82148e-10
AT5G56580	229.176	2.12873	0.647221	-3.28903	0.00100534	0.0122195
AT5G56810	91.6226	1.25351	0.362228	-3.46055	0.000539066	0.00736547
AT5G57320	251.786	1.75275	0.501949	-3.49189	0.000479615	0.00665796
AT5G57790	145.164	1.81557	0.507192	-3.57966	0.000344042	0.0051203
AT5G57980	122.612	2.64097	0.330692	-7.9862	1.39161e-15	3.67044e-13
AT5G58250	1632.01	1.57541	0.389954	-4.04	5.34513e-05	0.00107779
AT5G58330	9528.21	1.5338	0.305938	-5.01344	5.34648e-07	2.08398e-05
AT5G58590	1578.27	1.20206	0.229319	-5.24187	1.5896e-07	7.1874e-06
AT5G59130	105.021	3.56364	0.521258	-6.83661	8.10882e-12	9.43565e-10
AT5G59250	2618.14	1.03468	0.177759	-5.82065	5.86195e-09	3.84395e-07
AT5G59870	865.575	1.01075	0.233152	-4.33514	1.45666e-05	0.000355743
AT5G60100	820.072	1.85511	0.433469	-4.27968	1.87163e-05	0.000441637
AT5G60150	228.32	2.50023	0.455281	-5.49162	3.98263e-08	2.08237e-06
AT5G60930	888.779	1.8785	0.266358	-7.05255	1.75671e-12	2.41044e-10
AT5G61290	59.6764	2.12748	0.638494	-3.33202	0.000862174	0.0108287
AT5G62020	1402	1.09696	0.380052	-2.88634	0.00389745	0.0348204
AT5G62410	1197.75	1.16277	0.214214	-5.42808	5.69644e-08	2.87096e-06
AT5G62430	582.387	3.35891	0.84353	-3.98197	6.83469e-05	0.00132334
AT5G62790	3017.75	1.0621	0.215662	-4.92487	8.44177e-07	3.09723e-05
AT5G63420	2515.71	1.0692	0.388414	-2.75275	0.00590975	0.0476029
AT5G63700	425.477	1.30291	0.438497	-2.97131	0.0029653	0.0279215
AT5G63750	131.333	2.26064	0.634411	-3.56337	0.000366125	0.00536486
AT5G63810	1787.31	1.32306	0.437955	-3.02101	0.00251936	0.0246302
AT5G64060	544.739	1.85709	0.534073	-3.47723	0.000506632	0.00697185
AT5G64170	1394.74	2.6931	0.543303	-4.9569	7.16266e-07	2.66919e-05
AT5G64510	870.989	2.0143	0.553773	-3.63741	0.000275396	0.00426055
AT5G64770	205.466	1.31194	0.43935	-2.9861	0.00282563	0.02683
AT5G64860	2502.95	1.42334	0.415724	-3.42376	0.000617606	0.00825027
AT5G65360	1253.96	1.14036	0.17697	-6.44381	1.16511e-10	1.07616e-08
AT5G65390	207.46	2.8679	0.583353	-4.91623	8.82266e-07	3.21709e-05
AT5G65480	2205.08	1.07007	0.151046	-7.08437	1.39677e-12	1.9736e-10
AT5G66570	61062.1	1.44757	0.471076	-3.07289	0.00211995	0.0214781
AT5G66750	921.312	1.02691	0.298939	-3.43517	0.000592177	0.00795985
AT5G67100	1476.11	1.64854	0.245283	-6.72096	1.80533e-11	1.99325e-09
AT5G67370	2271.03	2.43572	0.406645	-5.9898	2.10102e-09	1.49772e-07
ATCG00910	93.3556	1.26049	0.39889	-3.15999	0.00157774	0.0172465
ATCG01200	6383.3	1.62707	0.570358	-2.85272	0.00433474	0.0378302
ATCG01220	94.5519	1.27587	0.4038	-3.15967	0.00157948	0.0172465
ATMG00010	422.715	1.92804	0.307153	-6.27712	3.44909e-10	2.86274e-08
ATMG00020	1.69767e+06	2.3374	0.733575	-3.18631	0.00144101	0.0161657
ATMG00030	25571.4	2.25746	0.767093	-2.94288	0.00325178	0.0300939
ATMG00040	10779	1.4802	0.162546	-9.10635	8.52005e-20	3.8894e-17
ATMG00060	87853.1	1.47943	0.321657	-4.59941	4.23691e-06	0.000123862
ATMG00080	43263	1.87099	0.238488	-7.84521	4.32229e-15	1.04696e-12
ATMG00090	139072	2.20362	0.256876	-8.57851	9.61105e-18	3.5648e-15
ATMG00110	6398.7	1.35404	0.236244	-5.73155	9.95152e-09	6.16787e-07
ATMG00120	736.198	2.3124	0.326716	-7.07772	1.46544e-12	2.05838e-10
ATMG00130	930.928	1.69405	0.347292	-4.8779	1.07221e-06	3.80109e-05
ATMG00140	1114.55	1.50528	0.215532	-6.98403	2.86825e-12	3.80372e-10
ATMG00150	687.119	1.64187	0.338639	-4.84845	1.24428e-06	4.31824e-05
ATMG00170	962.001	2.14591	0.367267	-5.84292	5.12946e-09	3.39173e-07
ATMG00180	39171	1.44929	0.286376	-5.06078	4.17555e-07	1.70308e-05
ATMG00200	2377.11	1.84259	0.310018	-5.9435	2.79003e-09	1.92528e-07
ATMG00210	21232.3	1.33224	0.271656	-4.90415	9.3834e-07	3.38002e-05
ATMG00220	92481.2	1.09729	0.257353	-4.26376	2.01012e-05	0.000468265
ATMG00240	133.548	1.39658	0.315951	-4.42024	9.85922e-06	0.000256903
ATMG00260	283.475	2.12009	0.255208	-8.30732	9.78917e-17	3.08483e-14
ATMG00270	59252.9	1.71654	0.148364	-11.5698	5.86283e-31	9.27813e-28
ATMG00280	4224.88	1.18556	0.430315	-2.75509	0.00586752	0.0474355
ATMG00285	15367.3	1.53184	0.275544	-5.55932	2.70831e-08	1.47454e-06
ATMG00290	30575.7	2.67643	0.273235	-9.79532	1.17925e-22	7.99803e-20
ATMG00300	1212.86	2.07246	0.336176	-6.16481	7.05658e-10	5.52835e-08
ATMG00310	908.133	2.39993	0.436772	-5.49469	3.91389e-08	2.06004e-06
ATMG00320	279.984	2.58634	0.364478	-7.09602	1.28404e-12	1.84731e-10
ATMG00370	1939.91	1.03169	0.210718	-4.89608	9.77695e-07	3.49526e-05
ATMG00380	101.015	1.17143	0.417301	-2.80716	0.00499806	0.0422521
ATMG00400	3113.99	1.72628	0.303856	-5.68123	1.33726e-08	7.93599e-07
ATMG00430	311.448	2.3287	0.386101	-6.03133	1.62615e-09	1.1988e-07
ATMG00440	338.371	2.88559	0.435254	-6.62968	3.36422e-11	3.42746e-09
ATMG00450	230.628	2.25205	0.369971	-6.08711	1.14964e-09	8.60894e-08
ATMG00470	162.131	2.29865	0.32381	-7.09875	1.25891e-12	1.8222e-10
ATMG00490	1919.53	2.40792	0.33704	-7.14431	9.04466e-13	1.36753e-10
ATMG00500	2785.77	2.06066	0.35502	-5.80436	6.46111e-09	4.19054e-07
ATMG00510	62354.5	2.33642	0.261374	-8.939	3.92699e-19	1.69489e-16
ATMG00513	50762.1	2.1646	0.364067	-5.94561	2.75428e-09	1.9099e-07
ATMG00516	42100	1.997	0.363869	-5.48826	4.05916e-08	2.11772e-06
ATMG00520	45829.2	2.38201	0.2979	-7.99599	1.28534e-15	3.46722e-13
ATMG00530	563.639	1.73687	0.368556	-4.71264	2.44525e-06	7.7188e-05
ATMG00540	329.423	1.99199	0.441948	-4.50729	6.566e-06	0.000180816
ATMG00550	173.588	2.17654	0.486086	-4.47767	7.54605e-06	0.000204952
ATMG00560	30400.9	1.47755	0.316055	-4.67498	2.93978e-06	9.0747e-05
ATMG00570	8771.06	1.30649	0.328556	-3.97645	6.99526e-05	0.00135003
ATMG00580	108740	1.26584	0.335588	-3.77201	0.000161938	0.002736
ATMG00590	4660.01	1.40453	0.430539	-3.26226	0.00110527	0.0131513
ATMG00600	580.42	2.30763	0.323409	-7.13534	9.6545e-13	1.43431e-10
ATMG00610	3971.83	1.16879	0.208617	-5.60255	2.11219e-08	1.19379e-06
ATMG00620	1025.51	2.13881	0.366654	-5.83331	5.4337e-09	3.57892e-07
ATMG00630	1126.53	2.50728	0.359096	-6.98219	2.9061e-12	3.81132e-10
ATMG00650	27799.3	1.24191	0.24809	-5.0059	5.56028e-07	2.15318e-05
ATMG00660	22240.4	2.0445	0.344985	-5.92636	3.09731e-09	2.11884e-07
ATMG00665	664.344	2.18185	0.290712	-7.50518	6.13443e-14	1.185e-11
ATMG00670	9743.98	1.21393	0.245783	-4.93903	7.85129e-07	2.88505e-05
ATMG00680	255.023	2.07416	0.415856	-4.98768	6.11081e-07	2.33816e-05
ATMG00690	50714.5	2.02247	0.140272	-14.4182	3.97452e-47	2.35868e-43
ATMG00710	196.21	1.949	0.355811	-5.47764	4.31029e-08	2.22914e-06
ATMG00720	173.481	1.87206	0.315716	-5.92958	3.03707e-09	2.08364e-07
ATMG00730	79944.2	1.65112	0.146819	-11.246	2.42358e-29	2.87655e-26
ATMG00740	332.691	1.8368	0.305851	-6.00555	1.90682e-09	1.38695e-07
ATMG00750	243.554	2.39524	0.299759	-7.99056	1.34322e-15	3.58264e-13
ATMG00760	254.993	2.1799	0.305621	-7.13269	9.84279e-13	1.44227e-10
ATMG00770	175.084	2.11264	0.318384	-6.63551	3.23388e-11	3.3232e-09
ATMG00810	2432.99	1.62955	0.159529	-10.2148	1.70275e-24	1.44356e-21
ATMG00820	883.06	1.84074	0.191583	-9.60802	7.39583e-22	4.5016e-19
ATMG00830	11236.1	2.70092	0.231501	-11.667	1.87963e-31	3.4322e-28
ATMG00840	212.992	2.76895	0.408577	-6.77706	1.22647e-11	1.39302e-09
ATMG00850	228.592	3.3779	0.412812	-8.18265	2.77673e-16	8.03829e-14
ATMG00860	388.534	3.281	0.395554	-8.29468	1.08881e-16	3.35664e-14
ATMG00870	384.942	2.89725	0.469112	-6.17604	6.57276e-10	5.20081e-08
ATMG00880	174.034	3.67509	0.613483	-5.99054	2.09147e-09	1.4954e-07
ATMG00890	203.938	2.35631	0.333711	-7.06092	1.65398e-12	2.28268e-10
ATMG00900	2024.71	1.95816	0.219278	-8.93004	4.25858e-19	1.77351e-16
ATMG00910	175.402	1.68363	0.436828	-3.85422	0.000116099	0.00207649
ATMG00920	2411.91	1.74167	0.244577	-7.12114	1.07041e-12	1.55885e-10
ATMG00940	423.607	2.24718	0.309303	-7.26529	3.7224e-13	6.01104e-11
ATMG00960	4666.17	1.67921	0.36789	-4.56443	5.00859e-06	0.000142388
ATMG00970	1972.8	2.0981	0.341442	-6.14482	8.00524e-10	6.23044e-08
ATMG00990	10652.4	1.39178	0.246422	-5.64797	1.62356e-08	9.53964e-07
ATMG01000	7105.9	1.73502	0.337309	-5.14369	2.69388e-07	1.15847e-05
ATMG01010	2046.36	1.16541	0.265257	-4.3935	1.11541e-05	0.000285012
ATMG01030	221.861	1.50438	0.330575	-4.5508	5.34435e-06	0.00015067
ATMG01040	255.388	2.04358	0.363371	-5.62394	1.86646e-08	1.07279e-06
ATMG01050	1302.44	2.58054	0.261383	-9.87265	5.47016e-23	3.81913e-20
ATMG01060	176.58	1.25431	0.279123	-4.49377	6.99744e-06	0.000191365
ATMG01080	93709.7	1.01561	0.151436	-6.70656	1.99264e-11	2.16979e-09
ATMG01090	9519.98	1.47567	0.247745	-5.95641	2.57835e-09	1.80563e-07
ATMG01100	212.741	1.9564	0.416652	-4.69552	2.65925e-06	8.32789e-05
ATMG01110	956.241	1.73909	0.207	-8.40143	4.41056e-17	1.49568e-14
ATMG01120	15463	2.27096	0.299906	-7.57223	3.6687e-14	7.25729e-12
ATMG01130	9715.94	1.90972	0.260187	-7.33978	2.13944e-13	3.62757e-11
ATMG01140	349.405	2.87762	0.435631	-6.60564	3.95797e-11	3.98112e-09
ATMG01150	317.618	2.30845	0.384142	-6.00937	1.8625e-09	1.36037e-07
ATMG01180	57.452	1.8805	0.601628	-3.12568	0.00177394	0.0188242
ATMG01190	273715	1.28553	0.168654	-7.62231	2.4918e-14	5.20152e-12
ATMG01200	33316.8	1.11764	0.146044	-7.65278	1.96673e-14	4.20598e-12
ATMG01230	573.826	1.57702	0.346624	-4.54965	5.3734e-06	0.000151309
ATMG01240	166.991	1.52899	0.360701	-4.23894	2.24579e-05	0.000514869
ATMG01250	809.801	1.78406	0.266956	-6.68296	2.34169e-11	2.49269e-09
ATMG01260	560.967	1.74612	0.266728	-6.54644	5.89246e-11	5.73019e-09
ATMG01270	2703.2	1.81138	0.269152	-6.72997	1.69698e-11	1.89122e-09
ATMG01275	11649.2	2.27358	0.272188	-8.353	6.65523e-17	2.16413e-14
ATMG01280	14339.2	1.36486	0.19877	-6.86657	6.57651e-12	7.92453e-10
ATMG01290	209.64	1.40362	0.279696	-5.01839	5.21065e-07	2.04885e-05
ATMG01300	111.808	1.83757	0.424857	-4.32515	1.52427e-05	0.00037005
ATMG01310	120.695	2.17804	0.404454	-5.38513	7.23919e-08	3.53588e-06
ATMG01320	28473.1	1.19368	0.274157	-4.35401	1.33672e-05	0.000331915
ATMG01330	3217.42	1.27308	0.45911	-2.77293	0.00555545	0.0456158
ATMG01350	6850.75	2.25481	0.255889	-8.81167	1.23291e-18	4.96048e-16
ATMG01360	428637	1.53109	0.201655	-7.59265	3.13417e-14	6.4137e-12
ATMG01390	117455	3.58777	0.521677	-6.87737	6.09659e-12	7.45983e-10
ATMG01400	379.258	1.54698	0.37349	-4.14197	3.44341e-05	0.000741738
ATMG01410	598.752	1.78674	0.312422	-5.719	1.07154e-08	6.52212e-07
ATMG09950	216.604	1.69437	0.368697	-4.59558	4.31552e-06	0.000125695
ATMG09960	268.254	2.03238	0.409154	-4.96728	6.78998e-07	2.55032e-05
ATMG09980	29.9092	1.6538	0.576733	-2.86754	0.00413678	0.0364104
ENSRNA049492773	116.277	1.20096	0.402433	-2.98425	0.00284273	0.0269599
ENSRNA049494614	1290.97	2.54864	0.515059	-4.94824	7.4886e-07	2.77757e-05
ENSRNA049494930	39.4754	3.13486	0.969985	-3.23186	0.00122986	0.014269
ENSRNA049495550	5895.44	2.69045	0.492328	-5.46474	4.63583e-08	2.38598e-06
ENSRNA049495561	2455.66	2.07987	0.350263	-5.938	2.88511e-09	1.98513e-07
ENSRNA049495564	3201.87	1.83029	0.326157	-5.61168	2.00369e-08	1.14258e-06
ENSRNA049495565	2943.53	4.02486	0.515194	-7.81231	5.61502e-15	1.30676e-12
ENSRNA049495566	1057.63	1.91703	0.319227	-6.00523	1.91057e-09	1.38695e-07
ENSRNA049757945	27548.9	1.71289	0.421631	-4.06254	4.85426e-05	0.000989103
AT1G01010	1206.81	-2.10717	0.184311	11.4327	2.86959e-30	4.2574e-27
AT1G01030	466.172	-1.80249	0.305231	5.90534	3.51924e-09	2.39369e-07
AT1G01060	1702.75	-2.30319	0.314717	7.3183	2.51137e-13	4.22801e-11
AT1G01180	509.031	-1.30705	0.269342	4.85273	1.21771e-06	4.23842e-05
AT1G01340	777.197	-1.04887	0.333599	3.1441	0.00166599	0.0179434
AT1G01460	44.7602	-6.98935	2.24805	3.10907	0.0018768	0.0196349
AT1G01480	654.972	-3.79392	1.1137	3.40658	0.000657833	0.00868017
AT1G01560	634.172	-1.74596	0.627231	2.78359	0.00537609	0.0447467
AT1G02310	890.657	-2.03403	0.457168	4.44919	8.61933e-06	0.000227846
AT1G02400	2631.71	-2.07159	0.656186	3.15702	0.00159392	0.0173721
AT1G02470	350.192	-1.58281	0.344722	4.59155	4.39967e-06	0.000127833
AT1G02610	502.953	-1.64525	0.555054	2.96413	0.0030354	0.02848
AT1G02820	73.1446	-2.71533	0.763295	3.55738	0.000374578	0.00545506
AT1G02850	11502.8	-1.3945	0.431376	3.23268	0.00122636	0.0142494
AT1G03010	265.228	-2.66253	0.410578	6.48483	8.88316e-11	8.33472e-09
AT1G03400	521.841	-1.2359	0.316389	3.90625	9.37382e-05	0.00173029
AT1G04103	66.23	-3.23499	0.662678	4.88168	1.05183e-06	3.74339e-05
AT1G04490	92.6262	-1.48652	0.481325	3.08838	0.00201249	0.0206718
AT1G05000	1044.03	-1.54818	0.353666	4.37751	1.20044e-05	0.000303796
AT1G05100	221.791	-2.34319	0.461165	5.08103	3.75389e-07	1.55514e-05
AT1G05317	38.9793	-2.87691	0.767031	3.75071	0.000176332	0.00294004
AT1G05340	867.915	-1.41807	0.387128	3.66306	0.000249221	0.00393875
AT1G05383	8.9922	-5.87623	1.58571	3.70574	0.000210778	0.00342937
AT1G05560	5265.25	-2.18352	0.530185	4.11842	3.81485e-05	0.000808544
AT1G05562	2636.59	-2.16976	0.533006	4.0708	4.68526e-05	0.000960439
AT1G05680	5565.33	-1.6752	0.55549	3.01571	0.00256379	0.0249628
AT1G06540	352.329	-3.47918	0.338698	10.2722	9.4019e-25	8.58394e-22
AT1G06570	3645.59	-1.15004	0.257715	4.46246	8.10247e-06	0.000216977
AT1G06640	4592.57	-1.1637	0.318598	3.65255	0.000259644	0.00406291
AT1G07128	588.732	-1.23185	0.371317	3.31753	0.000908173	0.0112576
AT1G07150	299.348	-2.06161	0.42019	4.90638	9.27742e-07	3.34692e-05
AT1G07260	476.769	-1.79627	0.412642	4.3531	1.34228e-05	0.000332941
AT1G07550	28.8778	-8.73818	1.48769	5.87367	4.26244e-09	2.85824e-07
AT1G07893	22.4828	-7.76023	2.37096	3.27303	0.001064	0.0128014
AT1G08180	286.368	-1.26871	0.459343	2.76202	0.00574456	0.0467963
AT1G08250	157.484	-11.1854	3.90703	2.86288	0.00419806	0.0368541
AT1G08800	8434.3	-1.45851	0.288346	5.05819	4.23256e-07	1.72337e-05
AT1G08830	4033.48	-1.29823	0.415591	3.12383	0.00178513	0.0188923
AT1G08890	852.986	-1.06831	0.20433	5.22834	1.71037e-07	7.64611e-06
AT1G09500	3933.83	-3.32532	0.599028	5.55119	2.83727e-08	1.53419e-06
AT1G09932	799.256	-1.40002	0.27145	5.15757	2.50172e-07	1.08566e-05
AT1G09970	23560.1	-1.01387	0.244847	4.14083	3.46049e-05	0.000743395
AT1G10070	3013.67	-2.46404	0.721449	3.41541	0.00063686	0.00847409
AT1G10140	2636.83	-1.65132	0.505743	3.26513	0.00109415	0.0130649
AT1G10340	418.289	-2.4474	0.473302	5.1709	2.32972e-07	1.01473e-05
AT1G10370	7491.22	-6.15711	0.644255	9.55695	1.21282e-21	7.19745e-19
AT1G10530	128.718	-1.87303	0.555792	3.37001	0.000751656	0.00970245
AT1G10580	1938.32	-1.49643	0.342183	4.37318	1.22452e-05	0.000307984
AT1G10585	11655.5	-5.08848	0.713242	7.1343	9.72802e-13	1.43431e-10
AT1G11330	2706.97	-1.58713	0.334317	4.74737	2.06076e-06	6.70114e-05
AT1G11670	1490.37	-1.53209	0.471715	3.24791	0.00116255	0.013682
AT1G12110	11409.2	-1.93397	0.481653	4.01527	5.93781e-05	0.00117167
AT1G12320	1251.75	-3.45254	0.758026	4.55465	5.24735e-06	0.000148464
AT1G12940	46.1789	-5.93876	1.59861	3.71496	0.000203239	0.00332036
AT1G12950	473.489	-2.91299	0.463094	6.29028	3.16899e-10	2.66757e-08
AT1G13245	1525.99	-1.16132	0.334476	3.47205	0.0005165	0.0070953
AT1G13340	2049.62	-1.62181	0.360068	4.50417	6.66336e-06	0.000183217
AT1G13470	17.9286	-5.77604	1.55339	3.71835	0.000200529	0.0032874
AT1G13510	41.9608	-2.26675	0.682562	3.32095	0.000897119	0.0111631
AT1G13970	208.737	-1.67131	0.496326	3.36737	0.00075888	0.00977444
AT1G14120	2550.39	-2.84597	0.769653	3.69773	0.000217533	0.00351998
AT1G14185	141.708	-3.58199	0.460431	7.77965	7.27253e-15	1.64415e-12
AT1G14260	80.7291	-1.88699	0.53767	3.50957	0.000448835	0.00628952
AT1G14780	857.079	-2.33508	0.361017	6.46806	9.92663e-11	9.20462e-09
AT1G14860	1175.2	-3.35227	0.357303	9.38214	6.46471e-21	3.48771e-18
AT1G14880	183.443	-6.02227	1.21281	4.96554	6.85101e-07	2.56918e-05
AT1G14890	3354.72	-2.32342	0.597338	3.88962	0.0001004	0.00183471
AT1G15010	943.858	-3.20569	0.852738	3.75929	0.000170399	0.0028566
AT1G15040	2706.06	-2.40451	0.552952	4.34849	1.37078e-05	0.000338602
AT1G15380	4888.14	-2.01677	0.641339	3.14463	0.001663	0.0179274
AT1G15415	466.359	-5.08039	0.648359	7.83578	4.65954e-15	1.11726e-12
AT1G15420	2289.37	-1.06532	0.336939	3.16175	0.00156824	0.0171632
AT1G15430	1888.38	-1.35543	0.315546	4.2955	1.74301e-05	0.000415
AT1G15520	11401	-4.96723	0.90343	5.4982	3.83698e-08	2.02405e-06
AT1G15580	6.62399	-6.61331	2.37795	2.78109	0.0054176	0.0449543
AT1G15670	5103.75	-1.20535	0.263662	4.57157	4.84079e-06	0.000138986
AT1G16030	5012.82	-2.11113	0.681357	3.09842	0.00194554	0.0201674
AT1G16300	1232.81	-1.49592	0.515051	2.90442	0.00367935	0.0333106
AT1G16370	708.405	-2.12451	0.400962	5.29852	1.16745e-07	5.4446e-06
AT1G16850	213.237	-3.98126	0.630785	6.3116	2.76165e-10	2.34968e-08
AT1G17380	1818.03	-1.83757	0.651921	2.81871	0.00482177	0.0410873
AT1G17430	260.867	-1.07245	0.271272	3.95343	7.70402e-05	0.0014642
AT1G17830	759.166	-1.25617	0.321869	3.90273	9.51127e-05	0.00175158
AT1G17860	1727.32	-3.45774	1.08667	3.18196	0.00146283	0.0163257
AT1G18100	315.428	-4.25889	0.918523	4.63668	3.54057e-06	0.000106484
AT1G18280	14.8687	-6.47076	1.76514	3.66586	0.000246511	0.00390111
AT1G18290	200.957	-2.76732	0.42074	6.57729	4.79114e-11	4.73884e-09
AT1G18390	1974.21	-1.20063	0.435212	2.75873	0.00580273	0.0471085
AT1G18830	564.536	-3.07306	1.04691	2.93537	0.00333154	0.0306885
AT1G19450	1581.24	-1.5296	0.465194	3.28809	0.00100871	0.0122355
AT1G19530	3395.07	-3.16025	0.798673	3.95688	7.59353e-05	0.00144551
AT1G19640	12.4595	-7.5252	2.07947	3.61881	0.000295962	0.00450067
AT1G19650	2118.58	-2.11239	0.315963	6.68554	2.3007e-11	2.4601e-09
AT1G19670	1942.87	-1.81369	0.486015	3.73176	0.000190148	0.00314326
AT1G20070	22.7869	-8.2908	2.88807	2.8707	0.0040956	0.0361821
AT1G20740	25.0187	-4.8208	1.29659	3.71805	0.000200767	0.00328847
AT1G20780	2837.22	-1.20691	0.257153	4.69336	2.68747e-06	8.38308e-05
AT1G21000	3075.1	-1.32153	0.30555	4.3251	1.5246e-05	0.00037005
AT1G21100	3863.99	-2.4526	0.590429	4.15393	3.26818e-05	0.000710439
AT1G21250	3657.96	-2.63272	0.772507	3.40802	0.000654366	0.00864885
AT1G21400	6771.92	-1.75396	0.45848	3.8256	0.000130452	0.00228874
AT1G21520	562.872	-2.25673	0.61954	3.64259	0.000269913	0.00419593
AT1G21830	872.589	-1.17244	0.273655	4.28436	1.83267e-05	0.000433737
AT1G21940	44.7474	-3.15065	1.05536	2.98539	0.00283216	0.0268812
AT1G22220	447.752	-2.17638	0.746069	2.91713	0.00353268	0.0322121
AT1G22400	5398.93	-1.90614	0.459512	4.1482	3.35105e-05	0.000724473
AT1G22490	162.147	-1.81287	0.53736	3.37366	0.000741748	0.00959543
AT1G22550	791.678	-1.71298	0.522763	3.27678	0.00104999	0.0126585
AT1G22950	866.62	-1.17918	0.368829	3.19708	0.00138827	0.0156928
AT1G23440	5725.72	-1.16304	0.242945	4.78723	1.69095e-06	5.63762e-05
AT1G23550	675.743	-1.81885	0.455857	3.98996	6.60858e-05	0.00128691
AT1G23850	277.399	-2.25717	0.405681	5.56389	2.63822e-08	1.443e-06
AT1G24100	4383.18	-2.41478	0.698878	3.45523	0.000549831	0.00748388
AT1G24147	278.387	-5.52439	0.588608	9.38552	6.26083e-21	3.45627e-18
AT1G24270	32.1379	-2.895	1.00732	2.87397	0.0040535	0.0359095
AT1G24280	2457.29	-3.02142	0.661731	4.56594	4.97261e-06	0.000141704
AT1G25155	146.262	-2.32991	0.498544	4.67343	2.96207e-06	9.11979e-05
AT1G26560	1406.76	-2.99118	0.537003	5.57014	2.54532e-08	1.40586e-06
AT1G26770	4949.82	-3.88886	0.234872	16.5574	1.41633e-61	1.68104e-57
AT1G27200	1703.63	-1.01854	0.287305	3.54515	0.00039239	0.00565204
AT1G27760	5173.39	-1.44656	0.257061	5.62732	1.83031e-08	1.05712e-06
AT1G27980	5553.47	-1.01146	0.358685	2.81993	0.00480344	0.0409569
AT1G28010	806.694	-1.29661	0.400318	3.23894	0.00119974	0.0140223
AT1G28190	1852.5	-2.06933	0.584576	3.53989	0.000400297	0.00573461
AT1G28327	53.8557	-15.9631	4.03236	3.95875	7.53439e-05	0.00143656
AT1G28360	79.0175	-2.75841	0.68965	3.99972	6.34185e-05	0.00124415
AT1G28390	437.62	-1.49677	0.386704	3.87059	0.000108573	0.00196142
AT1G28600	5459.97	-1.28053	0.357104	3.58588	0.000335944	0.00501865
AT1G29090	6.90891	-6.611	2.05834	3.21182	0.00131899	0.01507
AT1G29195	593.26	-1.16733	0.383633	3.04283	0.00234362	0.0233359
AT1G29330	1007.84	-1.14057	0.364426	3.12977	0.00174945	0.0186143
AT1G30135	544.807	-3.65175	0.460149	7.93601	2.08785e-15	5.21699e-13
AT1G30320	1765.07	-1.85368	0.29674	6.2468	4.18937e-10	3.42922e-08
AT1G30510	2930.07	-1.91896	0.677476	2.83251	0.00461841	0.0396642
AT1G30620	1795.71	-1.04231	0.315583	3.30282	0.00095718	0.0117365
AT1G30760	666.761	-3.20622	0.722827	4.43567	9.17883e-06	0.000241026
AT1G30814	30.6997	-8.82629	1.74565	5.05615	4.27797e-07	1.73888e-05
AT1G31550	501.987	-2.16614	0.452515	4.7869	1.6938e-06	5.6392e-05
AT1G32380	803.018	-1.6896	0.535464	3.15538	0.00160288	0.0174537
AT1G32540	711.392	-2.52798	0.636587	3.97114	7.15282e-05	0.00137585
AT1G32740	111.846	-2.05919	0.461216	4.46469	8.01838e-06	0.000215317
AT1G32860	221.881	-1.42373	0.381651	3.73045	0.000191137	0.00315522
AT1G32960	1793.15	-2.50323	0.517935	4.8331	1.34425e-06	4.6313e-05
AT1G33110	6544.35	-1.71983	0.411487	4.17954	2.92094e-05	0.000644997
AT1G33260	276.516	-1.02869	0.371927	2.76584	0.00567767	0.0463309
AT1G33730	236.909	-7.08331	1.53388	4.61791	3.87632e-06	0.000114655
AT1G33960	1184.21	-4.82968	1.61653	2.98767	0.00281109	0.0267112
AT1G34510	126.995	-3.31925	0.888194	3.73707	0.000186174	0.00308402
AT1G34540	16.8315	-4.80874	1.32237	3.63645	0.000276416	0.00427026
AT1G34750	561.889	-1.00272	0.240527	4.16883	3.06165e-05	0.000671076
AT1G35230	53.2537	-1.96557	0.701197	2.80316	0.00506045	0.042658
AT1G35250	210.531	-2.16447	0.613377	3.52879	0.000417472	0.00593765
AT1G35625	58.464	-2.87772	0.730132	3.94137	8.10174e-05	0.00152634
AT1G43160	6007.92	-6.52428	0.452377	14.4222	3.75074e-47	2.35868e-43
AT1G43800	8772.71	-3.27265	0.73495	4.45289	8.47226e-06	0.000225212
AT1G44090	8.68763	-6.80919	2.18777	3.11238	0.00185584	0.019467
AT1G44350	2339.37	-1.87184	0.279022	6.70856	1.9656e-11	2.1502e-09
AT1G45015	73.9317	-5.71749	1.53669	3.72065	0.000198709	0.00326432
AT1G46768	234.83	-2.23709	0.511312	4.3752	1.2132e-05	0.000306372
AT1G47130	36.9227	-3.67453	0.861614	4.2647	2.00167e-05	0.000466755
AT1G47480	335.351	-2.62143	0.785039	3.33923	0.000840108	0.0106077
AT1G48100	269.544	-4.82042	1.21817	3.9571	7.58652e-05	0.00144533
AT1G48850	7503.89	-1.749	0.441197	3.96423	7.36333e-05	0.00140847
AT1G49310	156.965	-2.15865	0.547467	3.94298	8.04765e-05	0.00151736
AT1G49450	40.4514	-3.0952	1.04775	2.95415	0.00313532	0.02925
AT1G49520	441.92	-1.71003	0.230381	7.42262	1.14827e-13	2.04944e-11
AT1G50260	1381.04	-1.09596	0.180045	6.08711	1.14965e-09	8.60894e-08
AT1G50420	1819.88	-1.65795	0.324986	5.10161	3.36778e-07	1.41244e-05
AT1G50560	482.627	-1.90078	0.524767	3.62214	0.00029218	0.0044502
AT1G50930	23.3464	-8.3017	2.08436	3.98286	6.80909e-05	0.00131946
AT1G51620	312.902	-2.19668	0.369482	5.94529	2.75969e-09	1.9099e-07
AT1G51760	12567.1	-1.98799	0.492309	4.0381	5.3885e-05	0.00108125
AT1G51780	19.5155	-7.44704	1.54808	4.8105	1.50552e-06	5.09088e-05
AT1G51800	4109.83	-1.62863	0.593476	2.74422	0.00606558	0.048496
AT1G51880	7.74738	-6.83998	2.20716	3.099	0.00194174	0.0201437
AT1G52200	4407.54	-1.65356	0.589445	2.80529	0.00502717	0.0424378
AT1G52410	3343.76	-1.61686	0.287424	5.62533	1.85149e-08	1.06677e-06
AT1G52565	168.431	-1.84714	0.652021	2.83294	0.00461216	0.0396392
AT1G52855	57.4907	-1.6496	0.565197	2.91863	0.00351568	0.0320981
AT1G52890	6004.31	-2.35608	0.389941	6.04213	1.52088e-09	1.12469e-07
AT1G53035	259.736	-1.51266	0.532906	2.8385	0.00453255	0.0391392
AT1G53420	7.89206	-5.34275	1.79679	2.9735	0.00294421	0.0277671
AT1G53540	702.472	-3.42066	0.784779	4.35876	1.30802e-05	0.000325128
AT1G53633	56.0842	-2.02065	0.731141	2.76369	0.00571511	0.0465883
AT1G53660	15.1366	-6.87045	2.33987	2.93626	0.00332196	0.0306478
AT1G53760	1570.37	-1.0295	0.297799	3.45705	0.000546132	0.00744635
AT1G53875	24.4062	-2.65893	0.883793	3.00855	0.002625	0.0254025
AT1G53885	195.298	-2.03338	0.536593	3.78942	0.000151002	0.00259182
AT1G53903	193.785	-2.02946	0.536171	3.78509	0.000153651	0.00262347
AT1G53970	12.0731	-7.47967	2.3228	3.22011	0.00128141	0.0147369
AT1G54020	234.391	-1.98423	0.488075	4.06543	4.79439e-05	0.000978582
AT1G54100	34438.7	-1.31906	0.313819	4.20324	2.63125e-05	0.000592386
AT1G55500	3596.95	-1.57054	0.408363	3.84593	0.000120095	0.00213864
AT1G55550	187.332	-1.13908	0.305873	3.72401	0.000196081	0.003228
AT1G55580	46.1016	-2.03817	0.589692	3.45633	0.000547587	0.00746189
AT1G56060	148.535	-2.46302	0.538259	4.57589	4.74193e-06	0.000136773
AT1G57630	659.958	-3.64909	0.694508	5.25421	1.48662e-07	6.78643e-06
AT1G59700	1172.68	-1.16614	0.301256	3.87094	0.000108418	0.00196011
AT1G60140	6352.42	-1.00938	0.331899	3.04124	0.00235605	0.0234498
AT1G60450	11.6796	-7.43134	2.18914	3.39463	0.000687204	0.00900268
AT1G60610	530.343	-1.57887	0.369182	4.27666	1.89719e-05	0.000446337
AT1G61360	2172.93	-1.24964	0.454811	2.7476	0.00600341	0.0481774
AT1G61380	2702	-1.66539	0.369758	4.504	6.66859e-06	0.000183217
AT1G61480	44.5898	-2.43282	0.848052	2.86872	0.00412136	0.0363421
AT1G61610	467.582	-1.70971	0.482316	3.54479	0.000392919	0.00565623
AT1G61740	5761.48	-1.00291	0.201802	4.96976	6.70358e-07	2.52988e-05
AT1G61800	1831.83	-3.07632	0.894317	3.43985	0.00058204	0.00784136
AT1G61840	11.5323	-6.79734	2.34015	2.90466	0.00367651	0.0332976
AT1G62180	6535.97	-1.38879	0.439982	3.15648	0.00159689	0.0173965
AT1G62300	7133.33	-1.62679	0.337351	4.82224	1.41956e-06	4.84159e-05
AT1G62422	709.091	-1.15822	0.31896	3.63124	0.000282059	0.00433086
AT1G62570	5024.23	-2.29783	0.443039	5.18652	2.14256e-07	9.38379e-06
AT1G62660	9396.12	-2.10567	0.693767	3.03512	0.00240439	0.0238112
AT1G62840	232.378	-2.40577	0.723734	3.3241	0.000887031	0.0110765
AT1G62870	177.888	-1.27128	0.337247	3.76959	0.000163515	0.0027548
AT1G62975	1598.43	-4.88761	0.56403	8.66551	4.49484e-18	1.74915e-15
AT1G62990	351.4	-1.68855	0.388402	4.34743	1.37743e-05	0.000339537
AT1G63180	1042.5	-1.40413	0.326092	4.30595	1.66272e-05	0.000399489
AT1G63450	97.696	-2.28405	0.631965	3.6142	0.000301272	0.00457555
AT1G63930	40.846	-2.45792	0.834036	2.94702	0.00320849	0.0297722
AT1G64160	210.813	-3.1336	0.945965	3.3126	0.000924337	0.0114281
AT1G64210	111.375	-1.09868	0.339287	3.2382	0.00120285	0.0140447
AT1G64660	6372.72	-1.53967	0.497258	3.09632	0.00195942	0.0202669
AT1G64740	2526.35	-1.55697	0.337743	4.60994	4.02785e-06	0.000118485
AT1G64900	2289	-1.96443	0.666962	2.94534	0.00322603	0.0298985
AT1G64950	3661.3	-1.57101	0.478181	3.28539	0.00101841	0.0123279
AT1G65890	13.305	-7.61954	2.2839	3.33619	0.00084935	0.0107016
AT1G66140	403.396	-1.11978	0.361127	3.1008	0.00192998	0.0200609
AT1G66465	30.0907	-3.08237	0.788171	3.91079	9.19938e-05	0.00170074
AT1G66480	654.662	-1.68883	0.354234	4.76756	1.86472e-06	6.17359e-05
AT1G66570	597.353	-13.0719	2.74244	4.76653	1.87425e-06	6.19652e-05
AT1G66580	25526.2	-1.62201	0.389396	4.16544	3.10752e-05	0.000679873
AT1G66760	4335.1	-1.94431	0.310175	6.26842	3.6474e-10	3.00632e-08
AT1G66800	451.864	-3.77894	1.21868	3.10083	0.00192979	0.0200609
AT1G67030	574.587	-1.40502	0.501703	2.80049	0.00510246	0.0429207
AT1G67070	485.481	-2.13519	0.613552	3.48005	0.00050132	0.00690676
AT1G67100	336.596	-8.21458	1.28067	6.41431	1.41463e-10	1.27368e-08
AT1G67110	218.257	-2.04778	0.735548	2.78402	0.00536889	0.0447339
AT1G67195	138.583	-1.71222	0.423832	4.03985	5.34854e-05	0.00107779
AT1G67210	241.098	-1.13756	0.293832	3.87146	0.000108187	0.00195743
AT1G67810	1021.89	-2.83969	0.752738	3.77248	0.000161632	0.00273472
AT1G67850	858.242	-1.27358	0.391659	3.25176	0.00114692	0.0135451
AT1G67865	1554.28	-2.41636	0.576411	4.19207	2.76423e-05	0.000616705
AT1G68290	859.443	-4.3881	0.62882	6.97832	2.98728e-12	3.89627e-10
AT1G68340	315.292	-1.6741	0.402917	4.15495	3.25359e-05	0.000708566
AT1G68360	150.01	-2.91429	0.498254	5.84899	4.94553e-09	3.27925e-07
AT1G68380	129.134	-19.4309	3.91786	4.95956	7.06544e-07	2.64125e-05
AT1G68410	3724.56	-1.04921	0.268037	3.9144	9.06281e-05	0.00167941
AT1G68440	3334.16	-1.0908	0.361819	3.01478	0.00257167	0.025019
AT1G68630	48.5235	-4.59595	1.44588	3.17865	0.00147964	0.0164745
AT1G69260	165.779	-1.12572	0.315328	3.56998	0.00035701	0.00525727
AT1G69480	1399.22	-3.57011	0.58291	6.12464	9.08884e-10	6.893e-08
AT1G69485	52.1411	-2.1054	0.482087	4.36727	1.25809e-05	0.000314536
AT1G69490	1309.92	-3.59439	0.359073	10.0102	1.3749e-23	1.05282e-20
AT1G69730	818.147	-1.31963	0.357598	3.69025	0.000224034	0.00361285
AT1G69760	2294.98	-1.52796	0.30153	5.06737	4.03354e-07	1.65083e-05
AT1G69930	1031.3	-3.13626	0.522788	5.99909	1.98422e-09	1.423e-07
AT1G70000	609.352	-1.12707	0.229879	4.90288	9.44407e-07	3.39158e-05
AT1G70130	158.449	-3.13309	0.87889	3.56482	0.000364103	0.00534183
AT1G70530	2472.48	-1.00114	0.343458	2.91487	0.00355832	0.0323754
AT1G70700	3898.58	-2.57246	0.621918	4.13633	3.52899e-05	0.000756487
AT1G70780	13247.6	-1.69051	0.349269	4.84013	1.29754e-06	4.4769e-05
AT1G70790	438.758	-1.56096	0.3218	4.8507	1.23026e-06	4.27583e-05
AT1G70860	10.7464	-7.31231	1.97626	3.70008	0.000215529	0.00349708
AT1G70920	76.1211	-1.94034	0.689986	2.81214	0.00492124	0.0417203
AT1G71430	315.438	-1.05444	0.379669	2.77728	0.00548166	0.0452446
AT1G71520	292.932	-3.39645	0.649857	5.22645	1.72794e-07	7.69565e-06
AT1G71697	1060.13	-1.28076	0.375333	3.41233	0.000644105	0.008537
AT1G71880	13027.3	-1.84626	0.404712	4.56191	5.06908e-06	0.000143763
AT1G72120	1213.66	-1.8159	0.392613	4.62517	3.74291e-06	0.000111901
AT1G72140	937.931	-2.44532	0.831078	2.94235	0.00325737	0.0301338
AT1G72260	18.7865	-7.40062	2.33162	3.17403	0.0015034	0.0166843
AT1G72450	5173.92	-1.42442	0.344087	4.1397	3.47765e-05	0.000746406
AT1G72600	260.161	-1.77055	0.495937	3.57011	0.000356838	0.00525727
AT1G72680	5834.24	-1.68236	0.388698	4.32819	1.50337e-05	0.000365645
AT1G73210	308.164	-1.12741	0.306299	3.68075	0.000232545	0.0037248
AT1G73300	130.628	-7.31381	0.874831	8.36026	6.25797e-17	2.06322e-14
AT1G73340	112.409	-2.34033	0.605007	3.86827	0.000109609	0.00197864
AT1G73730	2298.4	-1.00611	0.329875	3.04999	0.00228851	0.0228639
AT1G73805	2100.69	-1.0459	0.371139	2.81807	0.00483131	0.0411354
AT1G73810	582.206	-1.74542	0.553982	3.15069	0.00162887	0.0176476
AT1G73880	775.379	-1.40973	0.333781	4.22353	2.40503e-05	0.000545279
AT1G74000	522.696	-3.01606	0.628286	4.80047	1.58297e-06	5.33001e-05
AT1G74010	2482.05	-2.35225	0.723016	3.25339	0.00114038	0.0134879
AT1G74080	501.168	-4.17882	0.918845	4.5479	5.41833e-06	0.000152375
AT1G74100	6628.85	-2.78258	0.584837	4.75787	1.95649e-06	6.44149e-05
AT1G74360	3240.81	-1.69203	0.468383	3.6125	0.00030326	0.00460281
AT1G74710	584.862	-1.34822	0.274774	4.90667	9.2636e-07	3.34692e-05
AT1G74870	152.301	-1.65226	0.502393	3.28879	0.00100619	0.0122236
AT1G74950	2932.37	-1.515	0.377151	4.01695	5.89569e-05	0.00116724
AT1G75490	205.828	-2.53343	0.857336	2.95501	0.00312661	0.0291973
AT1G75600	19.6342	-7.19769	1.65562	4.34743	1.37743e-05	0.000339537
AT1G75945	270.24	-4.18924	1.35993	3.08049	0.00206662	0.0210728
AT1G76070	1561.36	-1.44784	0.407226	3.55538	0.000377433	0.00548318
AT1G76410	331.123	-2.44797	0.455458	5.37474	7.66941e-08	3.71544e-06
AT1G76470	522.474	-4.99594	0.757422	6.59598	4.22457e-11	4.19594e-09
AT1G76480	123.539	-9.6644	1.3165	7.34099	2.12016e-13	3.62074e-11
AT1G76520	6595.6	-1.4274	0.409527	3.48548	0.000491249	0.0067877
AT1G76590	1261.33	-1.3403	0.368996	3.6323	0.000280909	0.0043252
AT1G76640	60.6515	-3.51889	1.20427	2.922	0.00347786	0.0318018
AT1G76680	13955.9	-1.98142	0.394919	5.01727	5.24105e-07	2.053e-05
AT1G76690	2700.57	-1.23696	0.434666	2.84577	0.00443044	0.0384955
AT1G76790	5356.76	-2.66172	0.801354	3.32153	0.000895259	0.011157
AT1G76878	912.151	-1.02975	0.342426	3.0072	0.00263663	0.0254631
AT1G77120	45486.2	-2.27011	0.604987	3.75233	0.000175199	0.00292766
AT1G77380	2306	-1.28872	0.410694	3.1379	0.00170162	0.0182115
AT1G77450	3732.52	-3.00243	0.352084	8.52758	1.49442e-17	5.29469e-15
AT1G77520	562.278	-4.06647	0.90294	4.50359	6.68148e-06	0.000183358
AT1G77530	407.479	-3.43883	0.961155	3.57781	0.000346487	0.00515022
AT1G77570	166.186	-1.79203	0.448415	3.99637	6.43207e-05	0.00125638
AT1G77760	29941.8	-2.70924	0.743511	3.64385	0.000268595	0.00418092
AT1G77855	19.2363	-2.36226	0.756169	3.12398	0.0017842	0.0188923
AT1G77870	20.8015	-4.26956	1.40448	3.03996	0.00236611	0.0235174
AT1G77885	364.887	-1.3225	0.364901	3.62427	0.000289784	0.00441805
AT1G78050	1116.38	-2.28713	0.694715	3.29219	0.000994119	0.0121204
AT1G78090	84.9001	-3.13934	0.622754	5.04107	4.62946e-07	1.85319e-05
AT1G78230	617.046	-1.27681	0.414803	3.07811	0.00208317	0.0212142
AT1G78290	640.693	-1.81161	0.497525	3.64125	0.000271322	0.00420957
AT1G78380	39106.9	-1.81544	0.502236	3.61471	0.000300682	0.00456953
AT1G79270	2571.38	-1.32389	0.343348	3.85584	0.000115333	0.00206937
AT1G79310	286.944	-2.51893	0.836587	3.01096	0.00260426	0.0252739
AT1G79410	1691.87	-1.94021	0.280313	6.92157	4.46652e-12	5.66985e-10
AT1G80300	12015.2	-1.23564	0.407397	3.03302	0.00242121	0.0239179
AT1G80450	184.642	-1.53174	0.531778	2.88041	0.00397163	0.0353501
AT1G80710	266.691	-1.23977	0.395709	3.13303	0.00173014	0.0184668
AT1G80820	1229.99	-1.64443	0.310177	5.30157	1.14808e-07	5.38516e-06
AT2G01530	3208.68	-4.62171	0.721689	6.40402	1.5134e-10	1.35056e-08
AT2G01670	5883.9	-1.60224	0.417751	3.83539	0.000125363	0.00220926
AT2G01880	380.996	-2.71565	0.756431	3.59009	0.000330567	0.00495391
AT2G01920	26.6595	-3.53596	1.1544	3.06302	0.00219118	0.0220416
AT2G02010	1652.69	-2.75445	0.616489	4.46797	7.89666e-06	0.000213498
AT2G02310	13.273	-7.58303	1.73638	4.36715	1.25878e-05	0.000314536
AT2G02990	3342.23	-6.51198	1.86151	3.49823	0.000468357	0.00652457
AT2G03855	69.0389	-5.74428	1.54469	3.71874	0.000200222	0.00328464
AT2G04038	12.3193	-3.88574	1.22827	3.1636	0.00155832	0.0171235
AT2G04400	9322.71	-3.08641	0.717631	4.30084	1.70154e-05	0.00040717
AT2G04450	132.954	-1.40869	0.505594	2.7862	0.00533301	0.0445108
AT2G04515	8.47796	-6.91655	2.02011	3.42385	0.000617398	0.00825027
AT2G06255	161.23	-1.52386	0.409198	3.724	0.000196089	0.003228
AT2G07335	204.221	-1.83038	0.606014	3.02036	0.00252477	0.0246537
AT2G08340	259.416	-1.88706	0.554853	3.40101	0.000671365	0.00882439
AT2G08435	731.981	-1.97842	0.344675	5.73995	9.47041e-09	5.90431e-07
AT2G13810	10.8951	-7.33176	1.94617	3.76728	0.000165035	0.00277647
AT2G14210	163.35	-4.5417	1.18152	3.84393	0.00012108	0.00214986
AT2G14510	73.6421	-7.00223	1.87227	3.73996	0.000184049	0.00305708
AT2G14750	3060.86	-1.69315	0.548449	3.08716	0.00202077	0.0207427
AT2G15620	25865.4	-3.56851	0.834004	4.27877	1.87928e-05	0.000443003
AT2G15760	582.998	-2.40635	0.725668	3.31605	0.000913002	0.0113056
AT2G15780	121.727	-4.8561	1.1727	4.14095	3.45869e-05	0.000743395
AT2G16060	12447.1	-2.68063	0.711987	3.765	0.000166548	0.00279795
AT2G16070	1234.6	-1.1626	0.37133	3.13092	0.00174262	0.0185582
AT2G16595	376.221	-1.00252	0.256034	3.91557	9.01907e-05	0.00167505
AT2G16630	432.645	-1.46564	0.381985	3.83691	0.000124594	0.00220224
AT2G16900	2007.52	-1.59959	0.57959	2.75987	0.00578246	0.0469761
AT2G17280	1378.48	-2.00803	0.408824	4.91171	9.02854e-07	3.27706e-05
AT2G17500	12044.9	-2.20567	0.678591	3.25036	0.00115257	0.0136051
AT2G17845	310.278	-9.36626	1.55495	6.0235	1.70684e-09	1.25053e-07
AT2G17850	1492.84	-4.56723	0.722302	6.32315	2.56279e-10	2.18833e-08
AT2G18500	153.057	-1.03404	0.37194	2.78014	0.00543362	0.0450046
AT2G18690	4043.12	-1.62786	0.556477	2.92529	0.00344131	0.0315405
AT2G18700	6829.09	-1.27721	0.390658	3.26937	0.00107787	0.012929
AT2G19060	6.66134	-6.43645	2.3145	2.78092	0.00542046	0.0449584
AT2G19150	14.3748	-7.38087	2.37112	3.11282	0.00185306	0.0194618
AT2G19970	122.952	-1.37637	0.442811	3.10827	0.00188188	0.019662
AT2G20630	4641.76	-1.12318	0.274359	4.09384	4.24284e-05	0.000885031
AT2G21620	8801.33	-2.19782	0.43731	5.02577	5.01428e-07	1.98713e-05
AT2G22240	819.992	-2.32937	0.792682	2.93859	0.00329712	0.0304423
AT2G22760	288.765	-5.67286	0.975984	5.81246	6.1562e-09	4.022e-07
AT2G22770	2085.95	-2.51801	0.69775	3.60876	0.000307668	0.00466076
AT2G22860	288.043	-3.14667	0.682349	4.61152	3.99737e-06	0.000117875
AT2G23120	4271.6	-1.02136	0.221069	4.6201	3.83556e-06	0.000114096
AT2G23420	2177.73	-1.05579	0.380697	2.77331	0.00554899	0.04561
AT2G24140	46.6372	-1.85164	0.612009	3.02552	0.00248207	0.0243871
AT2G24500	3282.99	-1.17201	0.301287	3.89002	0.000100236	0.00183313
AT2G24850	1834.94	-6.39299	0.499043	12.8105	1.43245e-37	5.66726e-34
AT2G26040	68.1333	-1.84632	0.671816	2.74825	0.00599151	0.0481145
AT2G26410	22.0036	-8.34655	1.57523	5.29862	1.16679e-07	5.4446e-06
AT2G26980	5864.44	-1.4756	0.267638	5.51342	3.51925e-08	1.86473e-06
AT2G27500	5130.08	-1.16918	0.300651	3.88883	0.000100727	0.00183928
AT2G27505	231.889	-3.47656	1.10587	3.14373	0.00166808	0.0179561
AT2G27510	3612.94	-2.14247	0.393344	5.4468	5.12853e-08	2.61247e-06
AT2G27690	1189.36	-3.61197	0.556693	6.48826	8.68324e-11	8.17948e-09
AT2G28110	1342.23	-1.08437	0.349852	3.09953	0.00193829	0.0201274
AT2G28200	725.993	-1.89618	0.334467	5.66925	1.43421e-08	8.48565e-07
AT2G28210	225.945	-3.89319	1.08283	3.59538	0.000323915	0.00487578
AT2G28400	1322.21	-1.16884	0.38002	3.07573	0.0020999	0.0213023
AT2G28500	363.098	-1.9759	0.685004	2.88451	0.00392018	0.0349708
AT2G28690	111.797	-3.07528	0.781766	3.93376	8.36264e-05	0.00156309
AT2G28860	40.521	-9.2272	1.66197	5.55196	2.82491e-08	1.531e-06
AT2G28990	106.84	-3.31867	1.1921	2.78389	0.00537104	0.0447361
AT2G29065	573.369	-1.04672	0.28278	3.70155	0.000214284	0.00348403
AT2G29420	1128.28	-1.71224	0.450531	3.80049	0.000144407	0.00249124
AT2G29440	911.064	-2.98801	0.591897	5.04819	4.46012e-07	1.79753e-05
AT2G29460	4222.38	-2.95686	0.651569	4.53806	5.67747e-06	0.000158183
AT2G29480	613.971	-1.4584	0.491227	2.96889	0.0029888	0.0280872
AT2G29490	4925.16	-2.12417	0.655438	3.24085	0.00119176	0.0139428
AT2G30100	336.318	-1.02711	0.284419	3.61125	0.00030473	0.00462216
AT2G30140	6831.36	-1.62218	0.519188	3.12446	0.00178132	0.0188773
AT2G30362	721.093	-2.10462	0.53635	3.92396	8.71053e-05	0.00162428
AT2G30395	148.17	-2.94318	1.04668	2.81192	0.0049246	0.0417203
AT2G30400	144.047	-4.17814	1.18792	3.51718	0.000436162	0.0061592
AT2G30490	48460.8	-1.61089	0.372966	4.31913	1.56648e-05	0.000379826
AT2G31280	2107.27	-1.12919	0.264906	4.26261	2.02055e-05	0.000470234
AT2G31380	662.303	-2.67447	0.470175	5.68825	1.28347e-08	7.65504e-07
AT2G31390	11572.1	-1.10181	0.286169	3.85021	0.000118015	0.00210635
AT2G31750	1107.71	-2.38373	0.373938	6.37468	1.83341e-10	1.6179e-08
AT2G32150	2270.49	-1.18618	0.395633	2.99819	0.00271588	0.0260062
AT2G32160	305.382	-3.76276	0.678141	5.54864	2.87894e-08	1.55319e-06
AT2G32240	22406.5	-1.27933	0.22438	5.70164	1.18662e-08	7.13115e-07
AT2G32510	34.188	-3.25942	1.11162	2.93213	0.00336646	0.030962
AT2G34070	6561.83	-2.02835	0.438676	4.62381	3.7676e-06	0.000112497
AT2G34355	458.769	-2.0379	0.548446	3.71576	0.00020259	0.00331433
AT2G34500	2691.98	-2.37274	0.585189	4.05465	5.0209e-05	0.00101781
AT2G34600	394.916	-2.12061	0.604602	3.50744	0.000452435	0.00632876
AT2G34790	309.649	-1.59574	0.48178	3.31217	0.00092575	0.0114371
AT2G34810	1883.36	-2.24702	0.380184	5.91035	3.41387e-09	2.32869e-07
AT2G34940	109.133	-2.89941	0.881311	3.28988	0.00100229	0.012195
AT2G35000	142.082	-2.37088	0.799941	2.96381	0.00303852	0.0284867
AT2G36290	1893.64	-1.18017	0.407848	2.89365	0.00380788	0.0342133
AT2G36310	1286.05	-1.20102	0.34708	3.46034	0.000539487	0.00736547
AT2G36320	4488.99	-1.72411	0.235734	7.3138	2.597e-13	4.34138e-11
AT2G36325	8.96861	-7.05134	2.13022	3.31014	0.000932493	0.0114849
AT2G36380	27248.7	-1.439	0.360108	3.99603	6.44133e-05	0.0012564
AT2G36630	2221.97	-2.04302	0.68603	2.97803	0.00290105	0.0274264
AT2G36760	8.66376	-4.77855	1.72003	2.77818	0.00546647	0.0451525
AT2G36870	855.236	-1.47444	0.519587	2.83771	0.00454387	0.0391799
AT2G37040	19001.2	-1.60028	0.469727	3.40683	0.000657232	0.00867707
AT2G37760	7768.48	-1.32152	0.415693	3.17907	0.00147748	0.0164582
AT2G37770	4909.36	-1.7819	0.589278	3.02386	0.0024957	0.0245008
AT2G37980	460.824	-1.46697	0.473135	3.10054	0.00193166	0.0200673
AT2G38010	907.916	-2.10976	0.363699	5.80084	6.59833e-09	4.25645e-07
AT2G38050	349.721	-1.04506	0.25058	4.17057	3.03838e-05	0.000667207
AT2G38240	15216.8	-7.02534	0.770429	9.11874	7.60058e-20	3.5377e-17
AT2G38290	2413.14	-1.43124	0.231563	6.1808	6.37782e-10	5.06343e-08
AT2G38380	4959.46	-1.93133	0.527368	3.6622	0.000250057	0.00394409
AT2G38400	2566.06	-1.91736	0.346814	5.5285	3.22985e-08	1.72681e-06
AT2G38490	130.859	-2.31155	0.814545	2.83785	0.00454187	0.039177
AT2G38640	293.827	-1.41049	0.486051	2.90193	0.00370867	0.0334994
AT2G38750	1447.14	-1.75737	0.538744	3.26197	0.0011064	0.0131556
AT2G38760	617.041	-2.81323	0.541684	5.19348	2.06394e-07	9.05616e-06
AT2G38860	4382.38	-1.99414	0.717474	2.77939	0.00544616	0.0450891
AT2G39200	701.149	-1.41242	0.516408	2.73509	0.00623627	0.0495105
AT2G39210	2072.2	-1.84493	0.345076	5.34644	8.96996e-08	4.29292e-06
AT2G39330	314.997	-1.82095	0.514561	3.53885	0.00040188	0.00575035
AT2G39450	1314.51	-1.15563	0.391906	2.94874	0.00319072	0.0296443
AT2G39518	1257.81	-3.19169	0.588971	5.41909	5.99048e-08	2.99213e-06
AT2G39710	834.05	-1.4173	0.461814	3.06898	0.00214793	0.0216784
AT2G40113	274.043	-1.96278	0.655805	2.99293	0.00276315	0.0263315
AT2G40200	601.176	-2.13465	0.609725	3.501	0.000463512	0.00647227
AT2G40300	553.84	-1.00954	0.254478	3.96711	7.2749e-05	0.0013938
AT2G40880	2295.88	-1.10262	0.373875	2.94917	0.00318626	0.0296145
AT2G40890	7138.47	-1.11264	0.387886	2.86848	0.00412444	0.0363557
AT2G41090	3716.85	-1.57677	0.3315	4.75646	1.97019e-06	6.47761e-05
AT2G41170	379.903	-1.04824	0.340227	3.081	0.00206309	0.0210458
AT2G41380	2231.22	-1.71082	0.543836	3.14584	0.00165613	0.0178778
AT2G41480	495.089	-1.92947	0.439017	4.39497	1.10788e-05	0.000283392
AT2G41690	42.3456	-1.64579	0.554475	2.9682	0.00299551	0.028139
AT2G41705	1591.72	-1.16279	0.275097	4.22683	2.37005e-05	0.000538891
AT2G42150	108.135	-1.93628	0.517131	3.74427	0.000180919	0.00300746
AT2G42350	305.738	-2.04569	0.430422	4.75276	2.00662e-06	6.55203e-05
AT2G42360	97.0039	-17.9317	3.93845	4.55297	5.28931e-06	0.000149473
AT2G42430	142.319	-2.16997	0.512671	4.23268	2.30923e-05	0.000527117
AT2G42610	1205.69	-2.68161	0.768497	3.48943	0.00048406	0.00670398
AT2G42860	7.88378	-5.44828	1.97393	2.76011	0.00577814	0.0469604
AT2G43060	614.841	-1.53037	0.344426	4.44326	8.86073e-06	0.000233707
AT2G43520	407.472	-3.4065	0.56891	5.98776	2.12747e-09	1.51204e-07
AT2G43820	17462.6	-1.76773	0.585514	3.0191	0.00253523	0.0247456
AT2G44070	311.982	-4.91337	0.711758	6.90314	5.08653e-12	6.32168e-10
AT2G44110	132.647	-2.88614	0.910963	3.16823	0.00153372	0.0169416
AT2G44810	18.8143	-8.11934	2.22245	3.65333	0.000258866	0.00405608
AT2G45023	145.121	-1.00809	0.298614	3.3759	0.000735736	0.00953324
AT2G45210	1680.9	-1.34842	0.423611	3.18316	0.00145676	0.0162859
AT2G45300	7918.7	-1.58831	0.467963	3.39409	0.000688574	0.00901565
AT2G45570	5579.68	-2.11973	0.576333	3.67795	0.000235116	0.00376344
AT2G45760	83.0933	-3.45759	0.733556	4.71346	2.43543e-06	7.70829e-05
AT2G45900	491.074	-2.08606	0.325151	6.41568	1.40194e-10	1.2702e-08
AT2G46130	7.36599	-6.66764	2.33582	2.85452	0.00431022	0.0376658
AT2G46370	4517.05	-1.38461	0.220329	6.28429	3.29353e-10	2.76261e-08
AT2G46440	1005.13	-2.0113	0.360303	5.58225	2.37427e-08	1.32613e-06
AT2G46450	3271.76	-1.17478	0.32233	3.64465	0.000267753	0.00417056
AT2G46690	504.619	-1.60176	0.440371	3.63731	0.000275505	0.00426055
AT2G47260	620.983	-1.10318	0.300087	3.67622	0.000236719	0.00378146
AT2G47485	190.302	-1.29431	0.387797	3.33759	0.000845078	0.0106591
AT2G47490	860.604	-1.53046	0.29963	5.10781	3.2591e-07	1.37171e-05
AT2G47600	4548.78	-1.03666	0.267608	3.87382	0.000107143	0.00194595
AT2G47770	109.937	-4.05961	0.951027	4.26866	1.96653e-05	0.000459463
AT2G47800	4741.64	-1.07359	0.261878	4.09959	4.1388e-05	0.000868673
AT2G47820	549.756	-1.10345	0.274606	4.0183	5.86184e-05	0.00116248
AT2G47950	458.609	-4.3873	0.752146	5.83304	5.44271e-09	3.57892e-07
AT2G48020	1514.64	-1.09489	0.23258	4.70759	2.50667e-06	7.88122e-05
AT3G01035	152.985	-1.18862	0.416331	2.85499	0.00430381	0.0376433
AT3G02410	41.9248	-6.61542	1.73075	3.82228	0.000132222	0.00231297
AT3G02550	6835.68	-2.58352	0.52269	4.94273	7.70355e-07	2.84396e-05
AT3G02800	357.023	-1.45604	0.474521	3.06845	0.00215174	0.0216984
AT3G02875	2899.53	-1.48567	0.480472	3.0921	0.00198745	0.0204855
AT3G02990	412.363	-1.27363	0.288675	4.41199	1.02423e-05	0.000264841
AT3G03440	542.077	-1.1882	0.353944	3.35702	0.000787868	0.0100918
AT3G03470	2338.02	-1.53366	0.43824	3.49958	0.000465988	0.00649875
AT3G03480	29.9763	-8.79141	1.59199	5.52229	3.34604e-08	1.77692e-06
AT3G03640	2188.66	-2.02501	0.550149	3.68083	0.000232472	0.0037248
AT3G03990	4511.12	-1.31217	0.330558	3.96957	7.20015e-05	0.00138282
AT3G04000	2494.15	-2.78991	0.489578	5.69861	1.20789e-08	7.24066e-07
AT3G04010	1336.67	-2.04038	0.392114	5.20354	1.95531e-07	8.62733e-06
AT3G04040	92.6476	-1.12446	0.408402	2.75332	0.00589938	0.0475678
AT3G04070	3145.5	-1.35528	0.383008	3.53852	0.000402375	0.00575397
AT3G04115	10.2799	-7.24849	1.99087	3.64086	0.000271726	0.00421309
AT3G04220	601.412	-1.7588	0.355867	4.9423	7.72061e-07	2.84584e-05
AT3G04285	24.1363	-2.3121	0.697311	3.31574	0.000914017	0.0113123
AT3G04300	136.766	-2.65868	0.54523	4.87625	1.08123e-06	3.81937e-05
AT3G05500	3038.48	-1.50047	0.379898	3.94967	7.82576e-05	0.00147904
AT3G05660	231.91	-3.00006	0.686055	4.37291	1.226e-05	0.000307984
AT3G05685	111.708	-1.5033	0.473887	3.17228	0.00151247	0.01675
AT3G05770	147.618	-2.30547	0.487489	4.72927	2.25324e-06	7.19885e-05
AT3G05936	67.84	-1.83132	0.538136	3.40308	0.000666296	0.00876748
AT3G05937	969.644	-1.31826	0.344832	3.8229	0.000131892	0.00231059
AT3G06080	1421.83	-1.37081	0.267585	5.12288	3.00901e-07	1.28237e-05
AT3G06330	924.45	-1.10614	0.219166	5.04702	4.48763e-07	1.80504e-05
AT3G06490	1253.98	-2.54289	0.604955	4.20343	2.629e-05	0.000592386
AT3G07555	529.195	-1.24227	0.36698	3.3851	0.00071152	0.00928535
AT3G07700	4650.77	-1.08911	0.25077	4.34304	1.40522e-05	0.000344954
AT3G07720	1277.33	-1.54003	0.474386	3.24637	0.00116886	0.013737
AT3G08640	2417.92	-1.13694	0.408816	2.78107	0.00541808	0.0449543
AT3G08870	330.912	-1.81399	0.481139	3.7702	0.000163118	0.00275202
AT3G09005	30.0677	-1.6416	0.598176	2.74434	0.00606327	0.0484939
AT3G09010	1267.26	-1.818	0.562519	3.2319	0.00122971	0.014269
AT3G09145	29.1568	-1.62227	0.591763	2.74142	0.00611738	0.0488116
AT3G09340	39.3805	-9.18523	1.83159	5.0149	5.30617e-07	2.07168e-05
AT3G09400	49.5043	-2.35101	0.587305	4.00305	6.25305e-05	0.00122775
AT3G09405	1032.97	-2.0408	0.604034	3.37862	0.000728495	0.00946008
AT3G09545	40.4563	-5.84119	1.0826	5.39553	6.83214e-08	3.35779e-06
AT3G09600	842.345	-3.01336	0.310816	9.69499	3.16661e-22	2.03159e-19
AT3G09620	25.5648	-6.53666	2.34489	2.78762	0.00530972	0.0444066
AT3G09910	129.414	-2.0562	0.392334	5.24093	1.59772e-07	7.21038e-06
AT3G10340	1248.68	-2.1805	0.693657	3.14348	0.0016695	0.0179568
AT3G10490	2757.18	-1.31747	0.214574	6.13993	8.25561e-10	6.34212e-08
AT3G10530	1789.94	-1.14751	0.417319	2.74971	0.00596486	0.0479654
AT3G10910	212.956	-1.9803	0.471169	4.20295	2.63456e-05	0.000592386
AT3G10960	679.943	-2.15229	0.337339	6.38021	1.76848e-10	1.57229e-08
AT3G11280	2854.65	-1.26395	0.260356	4.85472	1.2056e-06	4.2086e-05
AT3G11340	4752.65	-2.57799	0.844776	3.05169	0.00227557	0.0227826
AT3G12220	129.939	-2.69361	0.495604	5.435	5.47958e-08	2.77344e-06
AT3G12977	51.5763	-1.991	0.717946	2.77319	0.00555097	0.0456106
AT3G13100	1487.77	-1.50308	0.424253	3.54289	0.000395764	0.00568619
AT3G13110	3851.61	-2.14289	0.437859	4.89403	9.87916e-07	3.52649e-05
AT3G13310	3150.97	-1.26941	0.425829	2.98104	0.00287275	0.027212
AT3G13520	7183.84	-1.41981	0.412703	3.44028	0.000581115	0.00783853
AT3G13650	1339.32	-3.23042	0.697983	4.62822	3.68822e-06	0.000110544
AT3G13784	9.44361	-7.09389	1.94486	3.6475	0.000264802	0.00413816
AT3G13790	12907.4	-1.91235	0.505249	3.78496	0.00015373	0.00262347
AT3G13900	130.373	-1.31148	0.429743	3.05177	0.00227496	0.0227826
AT3G13910	1184.54	-1.6901	0.502129	3.36586	0.000763048	0.0098228
AT3G13950	745.766	-2.38478	0.742014	3.21393	0.00130931	0.0149784
AT3G14260	136.74	-3.50092	1.15519	3.03059	0.00244072	0.0240706
AT3G14770	3049.52	-1.54725	0.327102	4.73019	2.24312e-06	7.18585e-05
AT3G14810	954.794	-1.65218	0.492491	3.35474	0.000794406	0.0101385
AT3G14850	120.408	-2.28443	0.78162	2.92268	0.0034703	0.0317571
AT3G14990	48916.9	-1.26142	0.397457	3.17373	0.00150491	0.0166933
AT3G15352	836.275	-1.24149	0.441866	2.80965	0.00495951	0.0419861
AT3G15500	4347.02	-1.16113	0.371859	3.1225	0.00179325	0.0189613
AT3G15700	17.7715	-6.659	2.19159	3.03844	0.00237806	0.0236065
AT3G15960	8.713	-6.8711	2.17143	3.16432	0.00155446	0.0171069
AT3G16150	798.863	-2.76924	0.819949	3.37733	0.00073193	0.00949429
AT3G16330	1498.87	-3.21335	0.591956	5.42835	5.68764e-08	2.87096e-06
AT3G16340	6545.88	-1.10545	0.30329	3.64485	0.000267548	0.0041701
AT3G16400	28643.8	-2.17465	0.570882	3.80928	0.00013937	0.00241135
AT3G16410	4568.49	-2.02909	0.575533	3.52559	0.00042254	0.00600615
AT3G16470	10509.8	-2.393	0.66469	3.60017	0.00031801	0.00479905
AT3G16560	854.762	-1.1895	0.206615	5.75712	8.55631e-09	5.38753e-07
AT3G17420	1608.55	-1.80508	0.341852	5.2803	1.28973e-07	5.94478e-06
AT3G17609	753.942	-2.95827	0.426929	6.9292	4.23241e-12	5.40155e-10
AT3G17760	21.3069	-6.06284	1.80708	3.35504	0.00079354	0.0101329
AT3G17860	2512.97	-2.25283	0.419547	5.36967	7.88827e-08	3.79821e-06
AT3G18560	208.597	-2.59771	0.475863	5.45894	4.78982e-08	2.45045e-06
AT3G18950	495.737	-1.85897	0.517902	3.58941	0.000331426	0.00496365
AT3G19150	739.273	-1.86252	0.428025	4.35142	1.35258e-05	0.000334453
AT3G19270	424.329	-2.38701	0.472265	5.05438	4.31782e-07	1.74908e-05
AT3G19390	2003.06	-2.89076	0.552447	5.23265	1.67095e-07	7.49294e-06
AT3G19920	80.2009	-2.69138	0.980351	2.74532	0.00604519	0.0484089
AT3G19970	911.232	-1.06199	0.308246	3.44528	0.000570466	0.00773371
AT3G20110	142.425	-1.65484	0.600352	2.75644	0.00584339	0.0473402
AT3G20300	806.477	-1.30727	0.434909	3.00585	0.0026484	0.0255456
AT3G20340	571.78	-2.64556	0.760116	3.48047	0.000500544	0.00690676
AT3G20380	126.16	-2.5109	0.773455	3.24635	0.00116896	0.013737
AT3G20395	939.022	-2.01185	0.711461	2.82777	0.00468728	0.040125
AT3G20410	5104.59	-1.08763	0.37407	2.90756	0.00364263	0.0330285
AT3G20500	2624.24	-1.22412	0.275031	4.45084	8.55341e-06	0.000226644
AT3G20510	1081.72	-1.66886	0.248967	6.70313	2.03996e-11	2.20112e-09
AT3G20660	856.908	-1.42699	0.275706	5.17577	2.26971e-07	9.90413e-06
AT3G20898	169.005	-1.29042	0.376544	3.42701	0.000610263	0.00817057
AT3G20935	107.894	-1.44715	0.498459	2.90325	0.00369308	0.0334094
AT3G21230	1286.15	-2.21055	0.321345	6.87906	6.02508e-12	7.41054e-10
AT3G21510	1177.61	-2.33343	0.77215	3.02199	0.00251119	0.0246007
AT3G21520	781.009	-3.6189	0.884199	4.09286	4.26083e-05	0.000888004
AT3G21690	5518.69	-1.41342	0.322973	4.37627	1.20725e-05	0.000305195
AT3G22250	135.102	-8.4484	1.31158	6.44137	1.18402e-10	1.08519e-08
AT3G22750	1758.99	-1.41622	0.303351	4.66857	3.03298e-06	9.31396e-05
AT3G22910	1469.42	-2.59554	0.252954	10.2609	1.05705e-24	9.29345e-22
AT3G23120	86.9392	-3.33522	0.88415	3.77223	0.000161792	0.00273548
AT3G23250	3853.28	-1.45862	0.41055	3.55286	0.000381073	0.00551846
AT3G23325	421.888	-1.01051	0.365966	2.76122	0.0057586	0.0468945
AT3G23550	5448.2	-2.3005	0.721812	3.18711	0.00143701	0.0161361
AT3G23570	4010.72	-1.68833	0.520478	3.2438	0.00117948	0.0138401
AT3G24170	11985.8	-1.24679	0.418665	2.97802	0.00290116	0.0274264
AT3G24810	158.058	-1.10039	0.37905	2.90302	0.00369581	0.0334213
AT3G25560	672.049	-1.12112	0.260789	4.29895	1.71606e-05	0.000409817
AT3G25640	195.482	-2.57712	0.638159	4.03837	5.38245e-05	0.00108095
AT3G25717	284.255	-1.30322	0.424672	3.06876	0.00214948	0.0216848
AT3G25730	1401.55	-2.14968	0.266428	8.0685	7.11643e-16	1.9643e-13
AT3G25770	9951.59	-2.00935	0.661026	3.03974	0.00236779	0.0235174
AT3G25780	3261.26	-1.94116	0.402096	4.8276	1.38186e-06	4.74026e-05
AT3G25820	4333.21	-3.25904	0.61679	5.28387	1.2648e-07	5.85258e-06
AT3G25830	3912.41	-3.1663	0.618738	5.11736	3.09843e-07	1.31106e-05
AT3G25882	176.268	-2.43673	0.416547	5.84982	4.92096e-09	3.27209e-07
AT3G26330	233.742	-1.73115	0.571169	3.03088	0.00243841	0.0240578
AT3G26460	411.637	-2.90034	0.996886	2.9094	0.0036212	0.0328971
AT3G26500	584.422	-1.02438	0.365264	2.80448	0.00503976	0.0425138
AT3G26690	1333.23	-1.44619	0.453243	3.19075	0.00141904	0.0159873
AT3G26830	8367.17	-2.93089	1.05483	2.77854	0.00546035	0.0451472
AT3G26840	3341.83	-1.88352	0.424839	4.43349	9.27218e-06	0.000242671
AT3G27170	717.142	-2.37215	0.498925	4.75453	1.98908e-06	6.51266e-05
AT3G27290	46.369	-2.12233	0.553283	3.83589	0.00012511	0.00220807
AT3G27650	123.014	-1.60876	0.452521	3.5551	0.000377832	0.00548562
AT3G27970	9.13598	-7.0782	2.23854	3.16197	0.00156703	0.0171579
AT3G28210	1782.23	-1.96003	0.526748	3.721	0.000198433	0.00326205
AT3G28220	554.151	-2.47927	0.75995	3.26241	0.00110469	0.0131511
AT3G28345	653.484	-1.25306	0.447204	2.80199	0.00507879	0.0427822
AT3G28600	40.3008	-4.84262	1.21423	3.98822	6.65716e-05	0.00129531
AT3G28740	3697.08	-2.41143	0.563821	4.27694	1.89478e-05	0.000446213
AT3G29034	834.356	-2.04113	0.64243	3.1772	0.00148703	0.0165409
AT3G29200	2527.72	-1.13265	0.31747	3.56775	0.000360064	0.00529895
AT3G29250	1910.32	-1.87063	0.671773	2.78462	0.00535912	0.0446681
AT3G29630	54.8121	-4.86008	1.66219	2.92391	0.00345666	0.0316568
AT3G43250	284.838	-2.71171	0.85051	3.18833	0.00143095	0.0160909
AT3G43430	434.061	-1.11266	0.333908	3.33223	0.000861521	0.0108262
AT3G43850	39.2616	-9.18237	1.6512	5.56102	2.68202e-08	1.46358e-06
AT3G44735	264.642	-1.16183	0.381726	3.04363	0.00233739	0.0232935
AT3G44830	120.395	-5.48674	1.36102	4.03135	5.5457e-05	0.00110811
AT3G44860	463.086	-2.96751	0.766251	3.87277	0.000107606	0.00195208
AT3G45300	4972.48	-1.06165	0.378523	2.80472	0.005036	0.0424972
AT3G45680	243.692	-3.45954	0.703171	4.91991	8.65818e-07	3.16197e-05
AT3G45700	73.4035	-1.88876	0.653422	2.89056	0.00384555	0.0344474
AT3G46080	427.088	-1.2786	0.389993	3.27851	0.00104356	0.0126056
AT3G46280	5283.75	-1.60098	0.582479	2.74855	0.00598589	0.0480857
AT3G46330	67.4085	-5.74714	1.92535	2.98499	0.00283584	0.0269054
AT3G46658	1134.78	-2.6346	0.847513	3.10863	0.00187957	0.0196465
AT3G46668	913.734	-1.24718	0.353387	3.52923	0.000416777	0.00593489
AT3G46700	1323.26	-2.05541	0.726369	2.8297	0.0046591	0.039927
AT3G47010	370.809	-1.03003	0.29767	3.4603	0.00053958	0.00736547
AT3G47380	179.28	-2.9656	0.613993	4.83002	1.36516e-06	4.69656e-05
AT3G47480	644.674	-2.86532	0.910004	3.1487	0.00164001	0.0177437
AT3G47960	6107.64	-2.01089	0.293655	6.84782	7.49844e-12	8.81178e-10
AT3G48080	344.148	-1.4601	0.260991	5.59444	2.21336e-08	1.24151e-06
AT3G48450	210.202	-2.80248	0.717787	3.90434	9.44848e-05	0.00174137
AT3G48520	9748.41	-6.43843	0.520538	12.3688	3.85504e-35	1.14389e-31
AT3G48570	897.833	-1.32502	0.330772	4.00584	6.17982e-05	0.00121639
AT3G48990	43071.2	-1.49633	0.354195	4.22461	2.39359e-05	0.000543203
AT3G49160	370.86	-3.71399	0.731126	5.07982	3.77784e-07	1.55692e-05
AT3G49540	17.0365	-7.88026	1.92468	4.09431	4.23424e-05	0.000884014
AT3G49580	239.533	-2.08839	0.617939	3.37961	0.000725885	0.00943134
AT3G49620	3748.13	-3.13	0.956773	3.27141	0.00107013	0.0128556
AT3G49690	96.0724	-1.66587	0.551126	3.02267	0.00250558	0.0245572
AT3G49780	1134.72	-2.288	0.500973	4.56711	4.9449e-06	0.000141424
AT3G49860	155.425	-1.26369	0.414185	3.05104	0.00228053	0.0228169
AT3G49940	1903.47	-1.06117	0.209928	5.05492	4.30575e-07	1.74718e-05
AT3G49970	56.0548	-2.32551	0.575987	4.03744	5.40373e-05	0.00108339
AT3G50280	195.622	-1.57477	0.504964	3.11859	0.0018172	0.0191549
AT3G50310	56.9037	-2.41671	0.585369	4.12853	3.6509e-05	0.000777816
AT3G50480	10337.7	-1.17415	0.391613	2.99824	0.00271543	0.0260062
AT3G50630	272.29	-1.43691	0.380256	3.77881	0.000157582	0.00267957
AT3G50770	1546.68	-4.74187	1.1234	4.22101	2.43206e-05	0.000550354
AT3G50970	3778.83	-2.84117	0.569826	4.98603	6.16316e-07	2.3462e-05
AT3G50980	24.1982	-3.15439	1.11919	2.81846	0.00482543	0.0411001
AT3G51450	705.264	-3.37239	0.486022	6.93877	3.95523e-12	5.10268e-10
AT3G51890	1022.47	-1.26538	0.277134	4.56595	4.97239e-06	0.000141704
AT3G51895	522.078	-3.3118	0.789308	4.19583	2.71876e-05	0.000607702
AT3G52430	1013.59	-1.32375	0.481833	2.74731	0.00600859	0.0481999
AT3G52460	75.9216	-1.68157	0.515757	3.26039	0.00111258	0.0131933
AT3G52470	1958.38	-1.0967	0.214217	5.11958	3.06213e-07	1.30034e-05
AT3G52710	983.997	-1.04594	0.206663	5.06111	4.16828e-07	1.70304e-05
AT3G52770	192.961	-2.18414	0.325754	6.70488	2.01575e-11	2.18493e-09
AT3G53260	18475.2	-1.66141	0.45774	3.6296	0.000283863	0.00434452
AT3G54140	5061.31	-1.60233	0.311656	5.14133	2.72797e-07	1.16889e-05
AT3G54320	545.386	-1.12868	0.346955	3.25309	0.00114158	0.0134954
AT3G54420	1116.41	-2.24511	0.521699	4.30346	1.68153e-05	0.000403195
AT3G54630	66.2846	-9.79705	1.89235	5.17718	2.25268e-07	9.84789e-06
AT3G54640	12548.7	-2.83027	0.757349	3.73708	0.00018617	0.00308402
AT3G55310	85.0011	-1.3765	0.462633	2.97537	0.00292636	0.0276107
AT3G55640	844.632	-1.03248	0.313409	3.29436	0.000986447	0.012033
AT3G55720	110.052	-2.86171	0.596746	4.79552	1.62257e-06	5.42487e-05
AT3G55740	1227.26	-1.35102	0.417826	3.23345	0.00122303	0.0142176
AT3G55970	15378	-3.77514	0.507266	7.44214	9.90701e-14	1.83729e-11
AT3G56290	539.402	-1.13778	0.204268	5.57005	2.54664e-08	1.40586e-06
AT3G56320	822.991	-1.31956	0.304813	4.32909	1.49726e-05	0.000364533
AT3G57020	1606.97	-2.21808	0.797788	2.78028	0.00543114	0.0450046
AT3G57260	394.313	-4.08828	0.873592	4.67985	2.87086e-06	8.88506e-05
AT3G57740	150.427	-1.38933	0.461992	3.00727	0.00263607	0.0254631
AT3G57760	795.891	-1.26005	0.358581	3.51398	0.000441452	0.0062191
AT3G59140	2767.16	-1.82185	0.588526	3.09562	0.00196401	0.0203056
AT3G59220	4719.41	-5.83192	1.83111	3.18491	0.001448	0.0162365
AT3G59630	1077.26	-1.27542	0.213369	5.97751	2.26575e-09	1.60072e-07
AT3G59670	858.829	-1.69665	0.387954	4.37334	1.2236e-05	0.000307984
AT3G59710	253.271	-1.99611	0.400249	4.98718	6.12662e-07	2.33816e-05
AT3G59880	175.519	-1.67219	0.46344	3.60821	0.000308318	0.00466466
AT3G60415	2171.39	-3.86828	0.546994	7.07188	1.52846e-12	2.13427e-10
AT3G60690	2002.56	-1.21858	0.275884	4.41701	1.00075e-05	0.00025991
AT3G61060	2711.95	-2.19697	0.394016	5.57584	2.46345e-08	1.36949e-06
AT3G61430	12102.9	-1.67586	0.359102	4.66681	3.05913e-06	9.37003e-05
AT3G61490	1027.84	-2.69178	0.493423	5.45531	4.88862e-08	2.49561e-06
AT3G61820	1014.41	-1.11486	0.312146	3.57161	0.000354792	0.00524085
AT3G61890	1361.08	-2.38547	0.41368	5.76646	8.09533e-09	5.13815e-07
AT3G62090	257.729	-1.54525	0.351935	4.39074	1.12966e-05	0.000288344
AT3G62590	922.933	-1.0988	0.355274	3.09283	0.00198259	0.0204531
AT3G62740	675.549	-3.6232	0.800555	4.52586	6.015e-06	0.000166999
AT3G62780	60.8166	-1.90817	0.465088	4.10281	4.08164e-05	0.000860479
AT3G63380	11572.4	-2.65483	0.639669	4.15032	3.32008e-05	0.000719088
AT4G00750	1710.44	-1.40344	0.344789	4.07043	4.69272e-05	0.000961136
AT4G01360	3342.74	-2.36988	0.729397	3.2491	0.00115772	0.0136387
AT4G01540	1351.24	-1.19405	0.415787	2.87179	0.00408159	0.0360852
AT4G01870	16330	-3.09116	0.309994	9.97167	2.02797e-23	1.50437e-20
AT4G02360	315.673	-1.694	0.513957	3.29599	0.000980756	0.0119698
AT4G03450	54.9661	-3.12707	0.819993	3.81354	0.000136992	0.00237886
AT4G03725	25.4212	-4.02912	1.46251	2.75493	0.00587047	0.0474355
AT4G04510	8.91186	-7.04238	2.12768	3.30989	0.000933329	0.0114854
AT4G04540	299.897	-3.59707	1.05637	3.40513	0.000661329	0.00871662
AT4G04610	6996.66	-1.97902	0.643882	3.07358	0.00211509	0.0214381
AT4G04770	2316.12	-1.39041	0.293437	4.73835	2.1546e-06	6.93035e-05
AT4G05010	375.152	-1.71721	0.468854	3.66257	0.000249695	0.00394336
AT4G05018	55.6718	-2.66078	0.803849	3.31005	0.000932807	0.0114849
AT4G05100	136.735	-3.22421	0.952397	3.38537	0.000710834	0.0092815
AT4G05120	682.006	-1.63748	0.286482	5.71582	1.09175e-08	6.6281e-07
AT4G05390	7813.93	-2.45951	0.580235	4.23881	2.24705e-05	0.000514869
AT4G05775	292.082	-2.37725	0.312198	7.61457	2.64576e-14	5.46131e-12
AT4G06744	1953.13	-1.55937	0.379499	4.10902	3.9735e-05	0.000838426
AT4G06746	284.889	-1.20817	0.265962	4.54263	5.55569e-06	0.000155337
AT4G06880	115.398	-1.67927	0.375426	4.47296	7.71434e-06	0.000209044
AT4G07820	43.8279	-3.32121	0.931503	3.56543	0.000363263	0.00533498
AT4G08390	3183.88	-1.50318	0.311603	4.82402	1.40696e-06	4.80552e-05
AT4G08555	1011.38	-1.69388	0.529439	3.19939	0.00137717	0.0156044
AT4G08835	11.4811	-2.92455	0.998025	2.93034	0.0033859	0.0310686
AT4G08940	229.171	-1.13808	0.280985	4.05032	5.11479e-05	0.00103596
AT4G09335	8.59113	-5.75735	1.97451	2.91584	0.00354735	0.0323127
AT4G10250	511.745	-2.79936	0.785494	3.56382	0.000365496	0.00535896
AT4G10260	31.2114	-7.08901	1.62229	4.36975	1.2439e-05	0.000312025
AT4G10265	255.68	-3.41031	0.650509	5.24253	1.58387e-07	7.17519e-06
AT4G10270	861.141	-4.69249	0.748379	6.2702	3.60592e-10	2.98248e-08
AT4G10390	201.534	-1.3451	0.457757	2.93846	0.00329847	0.0304429
AT4G10510	50.3713	-9.42424	1.89065	4.98465	6.20745e-07	2.35764e-05
AT4G11140	98.9341	-1.18404	0.40179	2.94693	0.0032095	0.0297722
AT4G11530	284.765	-1.37776	0.299462	4.60078	4.20907e-06	0.0001232
AT4G12000	296.517	-1.94541	0.250883	7.75427	8.88547e-15	1.98984e-12
AT4G12120	977.223	-1.50166	0.426815	3.5183	0.000434321	0.00614417
AT4G12250	1275.41	-1.15124	0.416327	2.76524	0.00568808	0.0463999
AT4G12450	41.5856	-3.43304	0.837927	4.09707	4.18417e-05	0.0008751
AT4G12543	8.4359	-6.87493	2.29241	2.999	0.00270865	0.025979
AT4G12550	410.864	-5.3847	0.920422	5.85024	4.90853e-09	3.27209e-07
AT4G13180	3007.59	-1.41573	0.433654	3.26465	0.00109599	0.0130802
AT4G13420	538.733	-8.62629	1.06554	8.09571	5.6933e-16	1.58997e-13
AT4G13860	488.227	-1.7789	0.395621	4.49647	6.90923e-06	0.000189171
AT4G14400	1219.25	-1.9672	0.541796	3.63088	0.000282456	0.00433248
AT4G14465	548.195	-1.22677	0.356316	3.44294	0.000575432	0.0077769
AT4G15210	269.176	-2.70321	0.824552	3.27839	0.001044	0.0126056
AT4G15230	1603.14	-1.37934	0.359632	3.83542	0.00012535	0.00220926
AT4G15430	252.809	-1.67227	0.410177	4.07695	4.56311e-05	0.000938517
AT4G15440	120.65	-2.70412	0.786656	3.43748	0.00058715	0.00790122
AT4G15450	174.967	-1.44941	0.377437	3.84014	0.000122964	0.00217992
AT4G15490	2921.78	-1.77813	0.356331	4.9901	6.0348e-07	2.32178e-05
AT4G15530	18571.1	-1.95867	0.382249	5.12406	2.99026e-07	1.27667e-05
AT4G15550	5174.24	-2.67443	0.371169	7.20541	5.78688e-13	9.09728e-11
AT4G15610	13198.1	-1.85325	0.448906	4.12837	3.65349e-05	0.000777816
AT4G15660	110.583	-2.49802	0.655139	3.81296	0.00013731	0.00238265
AT4G15670	72.731	-2.86879	0.744098	3.8554	0.000115542	0.00207
AT4G15765	524.172	-1.46074	0.424473	3.44129	0.000578938	0.00781731
AT4G15920	926.701	-1.55924	0.34397	4.53305	5.81368e-06	0.000161788
AT4G15940	2072.25	-1.22045	0.357757	3.4114	0.00064631	0.00856133
AT4G16350	60.9361	-1.69689	0.477056	3.55701	0.000375098	0.00545593
AT4G16750	130.811	-1.9353	0.477978	4.04894	5.14494e-05	0.00104118
AT4G16760	18225.6	-1.55188	0.311078	4.98871	6.07844e-07	2.33476e-05
AT4G16820	161.487	-4.24905	1.55582	2.73108	0.00631276	0.0499958
AT4G17090	6650.98	-2.56011	0.621115	4.1218	3.75931e-05	0.000797484
AT4G17098	277.073	-1.56185	0.44878	3.48021	0.000501017	0.00690676
AT4G17615	1099.84	-1.66543	0.403688	4.12555	3.69848e-05	0.000785281
AT4G17840	3752.78	-1.27322	0.250681	5.07902	3.79387e-07	1.55811e-05
AT4G18050	3046.29	-1.55441	0.322166	4.82489	1.40084e-06	4.79151e-05
AT4G18170	933.057	-2.67638	0.474809	5.63674	1.73296e-08	1.00592e-06
AT4G18290	484.327	-1.51518	0.477909	3.17043	0.00152215	0.0168373
AT4G18340	657.452	-1.17248	0.427883	2.74019	0.00614031	0.0489452
AT4G18510	80.3433	-2.91354	0.678597	4.29348	1.75898e-05	0.000418384
AT4G19230	5812.06	-2.11052	0.501608	4.2075	2.58208e-05	0.000582638
AT4G19700	3780.28	-1.30807	0.421096	3.10634	0.00189418	0.0197644
AT4G19960	1186.17	-1.1058	0.294828	3.75066	0.000176367	0.00294004
AT4G20070	1548.01	-1.86715	0.324392	5.75584	8.62129e-09	5.41408e-07
AT4G20970	1061.87	-8.99298	0.463146	19.4172	5.52663e-84	1.31191e-79
AT4G21120	1554.08	-2.18253	0.509614	4.28271	1.84631e-05	0.000436531
AT4G21380	870.481	-2.88824	0.551582	5.23628	1.63843e-07	7.38008e-06
AT4G21390	1772.47	-2.32797	0.591717	3.93426	8.34548e-05	0.00156234
AT4G21410	4638.44	-1.39764	0.431067	3.24228	0.00118576	0.0138794
AT4G21440	138.887	-5.18107	0.83245	6.22388	4.85008e-10	3.92939e-08
AT4G21510	420.304	-1.62639	0.362165	4.49075	7.09719e-06	0.000193706
AT4G21903	151.697	-2.41342	0.45814	5.26788	1.38011e-07	6.34903e-06
AT4G21920	166.893	-2.76679	0.589371	4.69449	2.67277e-06	8.34817e-05
AT4G21990	6974.47	-1.68332	0.390466	4.31106	1.62473e-05	0.00039195
AT4G22230	107.074	-3.99179	1.13285	3.52367	0.000425612	0.00603535
AT4G22240	8602.57	-1.03414	0.308173	3.35572	0.000791581	0.0101242
AT4G22590	1528.2	-1.48738	0.435597	3.41458	0.0006388	0.00849039
AT4G22610	443.901	-5.89568	2.11048	2.79352	0.00521377	0.0437639
AT4G22770	524.127	-1.2791	0.248259	5.15231	2.573e-07	1.11253e-05
AT4G22980	543.414	-2.42321	0.67595	3.5849	0.000337212	0.00503126
AT4G23050	2030.92	-1.18788	0.335299	3.54275	0.000395971	0.00568619
AT4G23060	1806.98	-2.00933	0.3483	5.76897	7.97576e-09	5.07583e-07
AT4G23210	1240.27	-3.17358	0.511134	6.20889	5.33595e-10	4.29372e-08
AT4G23420	1014.62	-1.93115	0.351083	5.50054	3.78636e-08	2.0018e-06
AT4G23430	2636.54	-1.19665	0.333178	3.59163	0.000328619	0.00493094
AT4G23450	235.879	-1.53151	0.555864	2.75518	0.00586603	0.0474355
AT4G23496	18.6499	-8.10807	1.65356	4.9034	9.41935e-07	3.38783e-05
AT4G23630	8378.94	-1.11746	0.243909	4.58147	4.61721e-06	0.000133826
AT4G24026	186.868	-1.53395	0.469574	3.26668	0.00108816	0.0130261
AT4G24040	1154.64	-2.12476	0.307341	6.91337	4.73257e-12	5.91273e-10
AT4G24230	1866.23	-1.25136	0.395374	3.165	0.00155083	0.0170828
AT4G24340	1776.67	-3.16823	0.67982	4.6604	3.15602e-06	9.6419e-05
AT4G24415	148.727	-1.07307	0.368223	2.91418	0.00356623	0.0324349
AT4G24510	1625.32	-1.26562	0.229001	5.52669	3.26327e-08	1.73685e-06
AT4G24960	743.613	-1.12661	0.249292	4.51925	6.20604e-06	0.000172102
AT4G25410	106.46	-3.4457	0.844011	4.08253	4.45485e-05	0.000921964
AT4G25433	26.9403	-6.86662	1.44784	4.74267	2.10922e-06	6.82134e-05
AT4G26120	402.158	-1.54688	0.491295	3.14857	0.00164072	0.0177437
AT4G26220	235.047	-1.79562	0.449301	3.99649	6.42893e-05	0.00125638
AT4G26940	3476.62	-1.03439	0.23363	4.42747	9.53459e-06	0.00024899
AT4G27410	2118.39	-1.66436	0.345264	4.82054	1.43169e-06	4.87596e-05
AT4G27450	20967.9	-2.30448	0.641035	3.59493	0.000324477	0.0048772
AT4G27560	1249.99	-2.04292	0.409534	4.9884	6.0882e-07	2.33476e-05
AT4G27670	348.822	-4.39216	1.34508	3.26534	0.00109332	0.0130615
AT4G27830	4831.62	-1.51247	0.316093	4.7849	1.71074e-06	5.6876e-05
AT4G28340	11.8156	-5.68479	1.68169	3.3804	0.000723795	0.00941449
AT4G28850	68.395	-9.9825	1.45508	6.86045	6.86449e-12	8.1884e-10
AT4G29080	1069.11	-1.48666	0.490797	3.02908	0.00245301	0.0241316
AT4G29700	1439.68	-2.59226	0.744886	3.48008	0.000501266	0.00690676
AT4G29740	224.168	-2.44115	0.613131	3.98146	6.84946e-05	0.00132454
AT4G30190	56951.7	-1.06435	0.360807	2.94992	0.0031786	0.029578
AT4G30530	14076.2	-2.02516	0.533343	3.79711	0.000146394	0.00252184
AT4G30670	265.456	-2.41999	0.510019	4.74491	2.08603e-06	6.76479e-05
AT4G31110	393.224	-1.54341	0.40139	3.84516	0.000120474	0.00214379
AT4G31140	750.878	-1.25871	0.285391	4.41046	1.0315e-05	0.000266149
AT4G31500	20242.4	-3.24087	0.321601	10.0773	6.95976e-24	5.50702e-21
AT4G31860	3391.24	-1.61696	0.31655	5.10806	3.25477e-07	1.37171e-05
AT4G32200	603.458	-1.14728	0.348714	3.29003	0.00100177	0.0121949
AT4G32480	9247.35	-1.58503	0.491055	3.22781	0.0012474	0.0144302
AT4G33120	242.972	-2.13095	0.68135	3.12754	0.00176274	0.0187473
AT4G33540	4709.25	-1.57749	0.459161	3.4356	0.000591251	0.00795191
AT4G33560	1184.29	-2.88224	0.769711	3.74458	0.000180699	0.00300591
AT4G33770	266.314	-1.98814	0.368291	5.39828	6.72844e-08	3.31369e-06
AT4G34050	24748.3	-1.11559	0.39489	2.82507	0.00472706	0.0404312
AT4G34131	1720.65	-1.0684	0.225467	4.73863	2.15164e-06	6.93021e-05
AT4G34200	46155	-2.10192	0.509233	4.12761	3.66553e-05	0.000779682
AT4G34230	8733.94	-2.22344	0.420792	5.28395	1.26426e-07	5.85258e-06
AT4G34380	236.135	-2.28746	0.764121	2.99359	0.0027572	0.026317
AT4G34710	41514.1	-2.05024	0.330846	6.19697	5.75605e-10	4.61612e-08
AT4G34740	966.471	-1.06228	0.380963	2.78842	0.00529666	0.0443187
AT4G34990	417.677	-1.27532	0.277888	4.58931	4.44703e-06	0.000129051
AT4G35110	339.137	-1.39103	0.471654	2.94926	0.00318534	0.0296145
AT4G35160	472.521	-3.36038	0.80048	4.19795	2.69341e-05	0.000603172
AT4G35180	552.483	-3.68962	0.491687	7.504	6.1901e-14	1.185e-11
AT4G35630	18446.7	-2.86493	0.656134	4.36638	1.26323e-05	0.000315317
AT4G36110	135.242	-2.44485	0.604223	4.04628	5.20385e-05	0.00105221
AT4G36640	1601.86	-1.2363	0.416692	2.96693	0.00300792	0.0282445
AT4G36791	45.1534	-1.65133	0.602005	2.74305	0.00608713	0.048636
AT4G36795	42.0155	-2.34283	0.845441	2.77113	0.00558624	0.0458052
AT4G36820	419.534	-3.33015	0.728456	4.57152	4.8421e-06	0.000138986
AT4G37022	52.3296	-1.61462	0.530157	3.04555	0.00232253	0.023155
AT4G37390	1289.23	-2.56226	0.511615	5.00817	5.49489e-07	2.13482e-05
AT4G37410	10438.1	-2.7049	0.714084	3.78793	0.000151908	0.00260172
AT4G37530	3221.42	-2.01753	0.442774	4.55658	5.19937e-06	0.000147282
AT4G37700	84.7048	-4.18423	0.838948	4.98748	6.11732e-07	2.33816e-05
AT4G37710	76.7774	-7.5737	1.42476	5.31576	1.06213e-07	5.0225e-06
AT4G37770	201.346	-3.85997	0.581584	6.63698	3.20172e-11	3.30445e-09
AT4G37790	1479.26	-1.69041	0.272103	6.21238	5.21883e-10	4.21376e-08
AT4G37850	45.4494	-9.34728	1.91654	4.87716	1.07626e-06	3.8075e-05
AT4G37940	329.768	-1.61245	0.558024	2.88957	0.0038577	0.0345432
AT4G37980	3893.05	-2.24576	0.581147	3.86437	0.000111377	0.00200598
AT4G37990	12362.3	-3.20063	0.906981	3.52888	0.000417321	0.00593765
AT4G38030	14.49	-4.8261	1.45126	3.32546	0.000882718	0.0110342
AT4G38960	166.356	-1.58841	0.368237	4.31354	1.60659e-05	0.000388363
AT4G39030	1016.36	-2.24006	0.544202	4.11622	3.8514e-05	0.000814109
AT4G39070	455.435	-1.79609	0.493923	3.63638	0.000276493	0.00427026
AT4G39230	1048.09	-1.56884	0.339619	4.61941	3.84835e-06	0.000114333
AT4G39540	1951.82	-1.14795	0.418272	2.74451	0.00606013	0.0484851
AT4G39610	14.8776	-6.26885	2.1686	2.89073	0.00384345	0.0344416
AT4G39670	1371.25	-1.96313	0.459676	4.27067	1.94885e-05	0.000456629
AT4G39675	905.388	-4.76886	0.845528	5.64009	1.69957e-08	9.93705e-07
AT4G39780	764.769	-2.43416	0.381646	6.37805	1.79355e-10	1.58863e-08
AT4G39940	5182.2	-2.61363	0.915229	2.85572	0.004294	0.0375713
AT4G39980	14385.9	-1.48817	0.465556	3.19654	0.00139084	0.0157144
AT4G40065	436.4	-1.01131	0.343607	2.9432	0.00324838	0.0300741
AT5G00855	7.43879	-5.63163	1.75938	3.20092	0.00136989	0.0155442
AT5G00990	58.6297	-1.40605	0.456063	3.08303	0.00204907	0.0209297
AT5G01050	53.8347	-2.90553	0.992391	2.92781	0.0034136	0.0313107
AT5G01100	2190.25	-1.7945	0.461847	3.88548	0.000102126	0.0018591
AT5G01180	390.154	-2.27354	0.597529	3.8049	0.00014186	0.00244907
AT5G01210	2211.26	-1.97228	0.698948	2.82178	0.00477586	0.0407674
AT5G01340	986.073	-1.38235	0.330593	4.18144	2.89671e-05	0.000641438
AT5G01380	362.518	-5.18145	0.476916	10.8645	1.70186e-27	1.83631e-24
AT5G01500	2055.42	-1.96851	0.457527	4.30251	1.68875e-05	0.000404517
AT5G01600	2788.92	-1.98147	0.567002	3.49465	0.000474687	0.00659726
AT5G01810	2919.65	-1.64677	0.255646	6.44162	1.18209e-10	1.08519e-08
AT5G01850	670.476	-1.68404	0.181393	9.28394	1.63326e-20	8.42833e-18
AT5G02540	182.964	-1.29294	0.404152	3.19915	0.00137834	0.0156102
AT5G03490	365.917	-2.0169	0.395446	5.10031	3.39091e-07	1.41964e-05
AT5G03610	2027.94	-1.97809	0.325184	6.083	1.17955e-09	8.80508e-08
AT5G03630	10770.7	-1.28837	0.428855	3.00421	0.00266271	0.0256524
AT5G03670	636.53	-1.62104	0.513953	3.15407	0.00161011	0.0175004
AT5G03700	922.607	-1.71962	0.232512	7.39585	1.40505e-13	2.47059e-11
AT5G04310	423.41	-1.50854	0.314649	4.79436	1.63191e-06	5.44842e-05
AT5G04330	179.717	-1.16688	0.320102	3.64533	0.00026705	0.0041678
AT5G04370	155.597	-2.77793	0.76489	3.63181	0.000281442	0.00432848
AT5G04590	39960.9	-1.29427	0.341496	3.78999	0.000150655	0.00258962
AT5G05200	2618.76	-1.9084	0.272487	7.00363	2.49413e-12	3.32616e-10
AT5G05220	57.6016	-4.28988	1.36999	3.13132	0.00174024	0.0185496
AT5G05590	1073.28	-1.66094	0.352184	4.71611	2.40396e-06	7.61884e-05
AT5G05600	21290.5	-3.18354	0.374702	8.49619	1.9591e-17	6.839e-15
AT5G05730	12225.3	-2.03854	0.702995	2.8998	0.00373402	0.0337156
AT5G05860	1258.17	-1.57992	0.482869	3.27194	0.00106814	0.0128447
AT5G06570	659.644	-4.15479	0.464939	8.93621	4.02757e-19	1.70726e-16
AT5G07010	9535.38	-5.64725	0.808767	6.98255	2.89866e-12	3.81132e-10
AT5G07070	270.956	-1.03247	0.242307	4.261	2.03515e-05	0.000473168
AT5G07310	43.5489	-9.29079	1.72102	5.3984	6.7236e-08	3.31369e-06
[truncated: 245 more rows]

## Sheet: Table S4 mutants list
							Supplemental Table 4 Details of mutants.
mutant		coded in		Fuction		Affects to	mutant		coded in		Fuction		Affects to
nad7		mitochondrial		NADH dehydrogenase subunit 7		complex I	nad7		mitochondrial		NADH dehydrogenase subunit 7		complex I
slo3		nuclear		a PPR protein required for the splicing of NAD7 intron 2		complex I	slo3		nuclear		a PPR protein required for the splicing of NAD7 intron 2		complex I
ndufv1		nuclear		51 kDa subunit of complex I		complex I	ndufv1		nuclear		51 kDa subunit of complex I		complex I
otp87		nuclear		a PPR protein required for the RNA editing of NAD7-C24 and ATP1-C1178.		complex V	otp87		nuclear		a PPR protein required for the RNA editing of NAD7-C24 and ATP1-C1178.		complex V
rpoTmp		nuclear		Nucleus encoded plastid and mitochondrial RNA polymerase		entire respiratory chain	rpoTmp		nuclear		Nucleus encoded plastid and mitochondrial RNA polymerase		entire respiratory chain
rppr5		nuclear		Ribosomal PPR protein 5		entire respiratory chain	rppr5		nuclear		Ribosomal PPR protein 5		entire respiratory chain
wtf9		nuclear		mitochondrial protein essential for the splicing of ccmFC and rpl2		complex III, IV	wtf9		nuclear		mitochondrial protein essential for the splicing of ccmFC and rpl2		complex III, IV
crs1		nuclear		plastidal protein promotes the splicing of atpF introns.		photosystem II	crs1		nuclear		plastidal protein promotes the splicing of atpF introns.		photosystem II
otp51		nuclear		plastidal protein promotes the splicing of ycf3 intron 2.		photosystem II	otp51		nuclear		plastidal protein promotes the splicing of ycf3 intron 2.		photosystem II

## Sheet: Table S5 DEGs number
Supplemental Table 5 The actual number of DEGs detected in the mutants for each genome.
Genome	Nuclear			Mitochondrial			Chloroplast			Total(Nu+mt+chl)
	induced	repressed		induced	repressed		induced	repressed		induced	repressed		in sum
ndufv1	1795	1299		64	0		57	0		1916	1299		3215
otp87	1176	1156		108	0		14	0		1298	1156		2454
rpoTmp	1779	2138		21	56		56	0		1856	2194		4050
rppr5	1853	1344		112	0		40	0		2005	1344		3349
wtf9	2500	1841		139	0		25	5		2664	1846		4510
crs1	1120	1951		13	0		39	0		1172	1951		3123
otp51	2145	3030		11	3		72	0		2228	3033		5261
up to	32548	32548		152	152		133	133		32833	32833

## Sheet: Table S6 DEGs ndufv1
Supplemental Table 6 The lists of DEGs detected in ndufv1
Genes with log2 FC (fold change) > 1 are shown as induced genes (magenta), and genes with log2 FC < -1 are shown as suppressed genes (green).
gene ID	baseMean	log2FoldChange	lfcSE	stat	pvalue	padj		Induced DEGs	repressed DEGs
AT1G01100	2522.68	1.20166	0.128003	-9.38769	6.13288e-21	2.11792e-18
AT1G01120	856.169	2.11747	0.311644	-6.79451	1.08679e-11	4.8649e-10
AT1G01130	35.2112	1.32981	0.458204	-2.90222	0.00370523	0.0139194
AT1G01470	785.363	1.1102	0.306547	-3.62163	0.000292748	0.00169743
AT1G01560	456.332	1.548	0.587718	-2.63391	0.0084408	0.0274043
AT1G01570	49.0423	1.15824	0.386846	-2.99406	0.00275291	0.0108741
AT1G02380	91.0438	1.3326	0.398569	-3.34345	0.000827427	0.00403206
AT1G02400	132.814	1.93924	0.552168	-3.51204	0.00044468	0.00239312
AT1G02520	676.498	1.48771	0.47407	-3.13817	0.00170006	0.00735088
AT1G02650	61.7119	1.57723	0.573532	-2.75004	0.00595884	0.0205449
AT1G02660	1066.12	1.92836	0.587426	-3.28273	0.00102808	0.0048256
AT1G02690	322.307	1.18598	0.204292	-5.8053	6.42506e-09	1.47632e-07
AT1G02930	4744.77	1.44873	0.394513	-3.67221	0.000240464	0.00143795
AT1G02940	32.6462	1.77882	0.524407	-3.39205	0.000693722	0.00348366
AT1G02970	55.5511	1.04103	0.413539	-2.51736	0.0118236	0.036008
AT1G03220	2118.29	1.67143	0.317412	-5.26581	1.39573e-07	2.27452e-06
AT1G03457	173.997	1.6817	0.360758	-4.66158	3.13797e-06	3.40208e-05
AT1G03600	2814.13	1.18983	0.18548	-6.41485	1.40962e-10	4.85369e-09
AT1G03660	62.4208	1.94132	0.690879	-2.80993	0.00495526	0.0176973
AT1G03800	26.2007	2.2981	0.602164	-3.8164	0.000135414	0.000877544
AT1G03870	1858.04	2.01355	0.506977	-3.97167	7.13704e-05	0.000502396
AT1G04040	1023.99	1.74918	0.488924	-3.57761	0.000346747	0.00195502
AT1G04147	8.96394	1.81771	0.642884	-2.82743	0.0046923	0.0169132
AT1G04250	185.556	1.37943	0.268951	-5.12892	2.91417e-07	4.30941e-06
AT1G04270	3488.94	1.30176	0.146004	-8.91592	4.83788e-19	1.1138e-16
AT1G04360	35.9547	1.0128	0.405334	-2.49867	0.0124662	0.0376006
AT1G04480	1409.8	1.51975	0.18215	-8.34339	7.21907e-17	1.00311e-14
AT1G04680	1439.91	1.20565	0.283526	-4.25236	2.11527e-05	0.000176898
AT1G04800	61.7525	1.05074	0.436496	-2.40722	0.0160746	0.0461186
AT1G04897	55.6084	6.74325	2.6867	-2.50986	0.0120778	0.0366201
AT1G05020	80.4649	1.40336	0.414803	-3.38321	0.000716437	0.00357807
AT1G05340	127.14	2.13664	0.638985	-3.3438	0.000826378	0.00402945
AT1G05385	249.125	1.03209	0.258686	-3.98975	6.61422e-05	0.00047053
AT1G05523	19.6127	1.81612	0.552644	-3.28624	0.00101536	0.00477638
AT1G05675	256.836	2.90901	0.589249	-4.93681	7.94107e-07	1.0405e-05
AT1G05680	1031.72	3.37358	0.319154	-10.5704	4.08867e-26	3.31084e-23
AT1G05700	18.3035	6.56363	1.45307	-4.51707	6.27012e-06	6.16072e-05
AT1G05730	61.0609	1.35564	0.359432	-3.77163	0.000162185	0.00102685
AT1G05913	89.2051	1.58059	0.314242	-5.02984	4.9089e-07	6.83722e-06
AT1G05997	13.8521	1.73551	0.576398	-3.01096	0.00260423	0.0103952
AT1G06033	165.218	1.26683	0.411705	-3.07704	0.0020907	0.0086926
AT1G06080	92.1122	2.1883	0.453881	-4.82132	1.42614e-06	1.72363e-05
AT1G06087	58.776	1.69718	0.608863	-2.78746	0.00531226	0.018714
AT1G06350	101.754	1.77917	0.575807	-3.08988	0.00200239	0.00840431
AT1G06360	507.523	2.59423	0.328604	-7.89472	2.90976e-15	2.73319e-13
AT1G06453	1257.72	1.64204	0.572145	-2.86998	0.00410497	0.0151306
AT1G06467	14.9507	3.47673	1.19016	-2.92122	0.00348667	0.0132574
AT1G06537	34.2944	1.6683	0.385289	-4.32999	1.49113e-05	0.000130124
AT1G06830	55.6274	2.07867	0.417575	-4.97795	6.42619e-07	8.62988e-06
AT1G07070	205.896	1.11697	0.225127	-4.96149	6.99529e-07	9.3071e-06
AT1G07135	311.649	2.10038	0.559563	-3.75361	0.000174306	0.00109008
AT1G07160	17.2614	1.93335	0.701532	-2.7559	0.00585312	0.0202369
AT1G07167	15.7555	3.50024	0.731023	-4.78814	1.68334e-06	1.98543e-05
AT1G07320	3194.47	1.14714	0.193386	-5.93185	2.99536e-09	7.47503e-08
AT1G07367	19.4628	7.36538	1.81177	-4.06528	4.79738e-05	0.000357868
AT1G07370	129.472	1.21898	0.403404	-3.02174	0.00251326	0.010106
AT1G07373	20.8291	8.27249	1.47819	-5.59636	2.18894e-08	4.36358e-07
AT1G07450	29.835	1.78151	0.606745	-2.93617	0.00332295	0.0127255
AT1G07457	11.2049	4.61485	1.25577	-3.67492	0.000237928	0.00142569
AT1G07590	5006.98	1.56939	0.421216	-3.72586	0.000194647	0.00119751
AT1G07610	215.553	2.56499	0.450597	-5.69242	1.25249e-08	2.68605e-07
AT1G07957	9.28557	3.02635	1.0809	-2.79984	0.00511282	0.0181476
AT1G08315	96.5074	7.72663	1.62229	-4.76279	1.90932e-06	2.21415e-05
AT1G08380	8415.03	1.03341	0.322955	-3.19988	0.00137487	0.00614503
AT1G08500	22.936	1.97837	0.532819	-3.71303	0.000204795	0.00125092
AT1G08560	203.232	1.03051	0.368332	-2.79778	0.00514548	0.018247
AT1G08643	10.9351	4.3421	1.41026	-3.07895	0.00207734	0.00866008
AT1G08930	7874.87	1.20188	0.28543	-4.21077	2.54498e-05	0.000206371
AT1G09200	623.378	1.27109	0.377756	-3.36485	0.000765846	0.0037822
AT1G09333	495.311	3.80627	0.617884	-6.16018	7.26643e-10	2.10664e-08
AT1G09575	83.5921	1.34628	0.462754	-2.90927	0.0036227	0.013675
AT1G09580	125.511	1.07093	0.213055	-5.02653	4.99422e-07	6.93262e-06
AT1G09740	297.306	1.07344	0.373651	-2.87284	0.00406794	0.0150177
AT1G09797	289.129	1.50833	0.504411	-2.99029	0.00278715	0.0109816
AT1G09940	987.854	1.15478	0.253241	-4.56001	5.11506e-06	5.16011e-05
AT1G09995	56.4512	1.16015	0.36101	-3.21361	0.00131076	0.00591675
AT1G10030	113.522	1.18273	0.248606	-4.75743	1.96075e-06	2.2604e-05
AT1G10150	101.972	35.4197	5.77094	-6.13759	8.37809e-10	2.39346e-08
AT1G10170	9682.82	1.00756	0.27756	-3.63006	0.000283352	0.00165029
AT1G10370	191.931	2.15163	0.369169	-5.82831	5.59922e-09	1.30573e-07
AT1G10550	57.5117	8.04381	1.34965	-5.95992	2.52364e-09	6.39986e-08
AT1G10657	232.974	1.25012	0.388005	-3.22192	0.00127334	0.00577146
AT1G10682	86.5901	2.0334	0.5681	-3.5793	0.000344519	0.00194573
AT1G11545	287.468	1.92833	0.400025	-4.82051	1.43192e-06	1.72735e-05
AT1G11600	194.891	1.1246	0.364738	-3.08329	0.00204723	0.00855428
AT1G11960	560.49	1.33998	0.410334	-3.26558	0.00109241	0.0050748
AT1G12000	1466.62	1.09445	0.156564	-6.99043	2.74048e-12	1.38397e-10
AT1G12010	44.6894	1.02718	0.429988	-2.38887	0.0169005	0.0480012
AT1G12080	54.6029	2.98123	0.600198	-4.96708	6.79702e-07	9.08448e-06
AT1G12090	2940.9	1.31244	0.321269	-4.08516	4.40467e-05	0.000332802
AT1G12310	171.577	34.7285	5.77082	-6.01795	1.76645e-09	4.65561e-08
AT1G12845	110.763	1.32478	0.352861	-3.75441	0.000173753	0.0010872
AT1G12880	205.763	1.13768	0.180126	-6.31601	2.68395e-10	8.69342e-09
AT1G12900	10447.7	1.43278	0.207845	-6.8935	5.44361e-12	2.60882e-10
AT1G13300	230.032	1.71453	0.511646	-3.35101	0.00080516	0.00394236
AT1G13608	26.4159	8.81313	1.54922	-5.68876	1.27963e-08	2.72682e-07
AT1G13609	262.969	11.7689	1.48704	-7.91432	2.48606e-15	2.39263e-13
AT1G13650	71.5115	3.17768	0.830881	-3.82447	0.000131054	0.000853213
AT1G13670	88.7622	1.19218	0.458029	-2.60284	0.00924559	0.0294992
AT1G13700	415.305	1.2232	0.349327	-3.5016	0.000462481	0.0024739
AT1G13710	168.139	1.27481	0.520354	-2.44989	0.0142899	0.0420319
AT1G13790	206.137	1.28344	0.174828	-7.34115	2.11766e-13	1.35502e-11
AT1G14290	421.651	1.1439	0.360931	-3.16929	0.00152812	0.00671247
AT1G14320	4203.49	1.1583	0.158753	-7.29627	2.95849e-13	1.8187e-11
AT1G14450	323.496	1.41713	0.300072	-4.72264	2.32801e-06	2.64099e-05
AT1G14520	214.383	1.32856	0.353262	-3.76085	0.000169339	0.00106326
AT1G14540	47.0589	2.81823	1.04753	-2.69037	0.00713734	0.0238789
AT1G14620	426.75	1.2401	0.1547	-8.0162	1.09071e-15	1.14857e-13
AT1G14700	180.789	1.0482	0.249924	-4.19408	2.73982e-05	0.000219888
AT1G14780	114.444	1.40649	0.446898	-3.14723	0.00164826	0.00716646
AT1G14810	1278.75	1.62166	0.178983	-9.06039	1.2999e-19	3.50868e-17
AT1G15002	869.502	1.10971	0.270283	-4.10574	4.03029e-05	0.000308284
AT1G15085	4.81743	3.93278	1.24503	-3.15878	0.00158432	0.00691922
AT1G15140	667.399	1.11171	0.195818	-5.67727	1.36864e-08	2.88767e-07
AT1G15150	12.068	7.63762	1.55093	-4.92455	8.45534e-07	1.097e-05
AT1G15270	939.573	1.18488	0.214047	-5.53559	3.10182e-08	5.93642e-07
AT1G15390	415.399	1.19472	0.193812	-6.16432	7.07887e-10	2.05989e-08
AT1G15870	72.5139	2.33583	0.351956	-6.63671	3.20771e-11	1.28325e-09
AT1G15930	3030.15	1.50697	0.160435	-9.39302	5.83022e-21	2.04345e-18
AT1G16000	221.155	1.69631	0.251869	-6.73489	1.64054e-11	6.97913e-10
AT1G16060	58.9857	1.61451	0.525214	-3.07401	0.00211205	0.00875969
AT1G16120	8.40838	7.70331	1.57037	-4.9054	9.3239e-07	1.19255e-05
AT1G16130	387.413	1.66966	0.554824	-3.00935	0.00261809	0.0104354
AT1G16170	289.083	1.09957	0.258655	-4.25112	2.12708e-05	0.000177696
AT1G16400	210.992	1.8934	0.542982	-3.48704	0.000488391	0.00258541
AT1G16410	2168.69	4.12931	0.703017	-5.8737	4.26176e-09	1.01913e-07
AT1G16630	165.505	1.00408	0.328092	-3.06036	0.00221071	0.00908859
AT1G16635	71.7934	1.44928	0.357879	-4.04964	5.12958e-05	0.000378692
AT1G16850	16.1183	1.75707	0.570712	-3.07873	0.00207884	0.00866145
AT1G16920	408.503	1.64522	0.336447	-4.88998	1.00847e-06	1.27934e-05
AT1G17060	121.123	1.36203	0.334466	-4.07227	4.65579e-05	0.000347969
AT1G17147	90.5692	1.57054	0.501724	-3.13028	0.0017464	0.00751389
AT1G17170	409.458	1.16045	0.413399	-2.80709	0.00499915	0.0178114
AT1G17510	98.4812	1.18074	0.245504	-4.80946	1.51341e-06	1.81108e-05
AT1G17560	116.527	1.43513	0.259717	-5.52574	3.281e-08	6.20852e-07
AT1G17650	529.717	1.19136	0.142359	-8.36874	5.82376e-17	8.33898e-15
AT1G17880	2404.39	1.03535	0.119266	-8.68107	3.92072e-18	7.48926e-16
AT1G17960	96.2691	1.4863	0.484211	-3.06954	0.00214391	0.00886208
AT1G18080	4917.76	1.04873	0.121027	-8.66525	4.50525e-18	8.46374e-16
AT1G18265	53.0956	2.05578	0.463204	-4.43819	9.07199e-06	8.45387e-05
AT1G18540	4318.67	1.08824	0.0989356	-10.9994	3.84573e-28	5.01718e-25
AT1G18590	296.21	2.40471	0.240636	-9.99317	1.63279e-23	8.5206e-21
AT1G18773	69.1429	1.37199	0.44453	-3.08639	0.00202606	0.00848092
AT1G19050	259.84	1.28225	0.35936	-3.56815	0.000359509	0.00201729
AT1G19150	897.294	1.04101	0.211827	-4.91443	8.90425e-07	1.14763e-05
AT1G19373	11.051	1.73033	0.620269	-2.78965	0.00527653	0.0186189
AT1G19380	484.941	3.02727	0.600343	-5.04258	4.593e-07	6.45936e-06
AT1G19440	375.729	1.45308	0.331274	-4.38634	1.15275e-05	0.000103786
AT1G19450	716.688	1.22345	0.347955	-3.51611	0.000437914	0.00236186
AT1G19600	1212.74	1.33723	0.130339	-10.2596	1.07116e-24	6.79839e-22
AT1G19610	137.468	1.98903	0.505632	-3.93374	8.36328e-05	0.000576276
AT1G20340	22737.6	1.08715	0.2422	-4.48864	7.16806e-06	6.91568e-05
AT1G20350	154.931	1.25875	0.509334	-2.47137	0.0134597	0.04006
AT1G20430	280.226	1.0388	0.239842	-4.33119	1.48308e-05	0.000129517
AT1G20610	154.888	1.34379	0.338659	-3.96798	7.24852e-05	0.000509632
AT1G21010	162.325	1.71026	0.284796	-6.00521	1.91083e-09	4.98577e-08
AT1G21070	150.523	1.44041	0.277127	-5.19765	2.01821e-07	3.13035e-06
AT1G21120	208.671	2.13676	0.588288	-3.63217	0.000281047	0.00163848
AT1G21440	861.571	2.75327	0.274308	-10.0371	1.04663e-23	5.85192e-21
AT1G21910	894.767	3.36814	0.723068	-4.65813	3.191e-06	3.45001e-05
AT1G22270	249.757	1.24245	0.164239	-7.56491	3.88143e-14	2.86628e-12
AT1G22340	24.9326	1.83648	0.535204	-3.43136	0.00060056	0.00308396
AT1G22400	1002.37	1.57581	0.506829	-3.10915	0.00187626	0.00796175
AT1G22470	13.4612	2.05948	0.799692	-2.57534	0.0100141	0.0314892
AT1G22510	185.497	1.12888	0.35011	-3.22437	0.00126248	0.00572886
AT1G22530	2759.55	1.17989	0.381898	-3.08954	0.00200465	0.00841231
AT1G22780	1346.75	1.67035	0.212517	-7.8598	3.84734e-15	3.52918e-13
AT1G22840	1159.03	1.32049	0.200341	-6.59118	4.36331e-11	1.6821e-09
AT1G23030	1267.95	1.64772	0.36836	-4.47311	7.70906e-06	7.35902e-05
AT1G23100	115.97	1.36647	0.308991	-4.42235	9.76329e-06	8.97695e-05
AT1G23150	57.6293	2.3398	0.480624	-4.86826	1.12587e-06	1.40291e-05
AT1G23205	75.6586	1.73402	0.467742	-3.70722	0.000209544	0.00127645
AT1G23280	420.165	1.03312	0.217456	-4.75094	2.02476e-06	2.32733e-05
AT1G23290	456.092	29.1418	5.77078	-5.04989	4.4206e-07	6.23852e-06
AT1G23480	677.259	1.44531	0.314293	-4.5986	4.25345e-06	4.40405e-05
AT1G23550	162.728	1.23681	0.416211	-2.97159	0.00296265	0.0115606
AT1G23800	400.983	1.18472	0.410886	-2.88332	0.00393505	0.0146137
AT1G24090	127.061	1.23765	0.237921	-5.20193	1.97225e-07	3.07328e-06
AT1G24095	178.075	2.36773	0.291235	-8.12997	4.29404e-16	4.89499e-14
AT1G24170	1102.98	1.57939	0.360843	-4.37695	1.2035e-05	0.000107911
AT1G24530	994.104	1.12801	0.343369	-3.28514	0.00101931	0.00479112
AT1G25260	1229.25	1.17051	0.179008	-6.53887	6.19874e-11	2.30689e-09
AT1G26540	87.6844	1.09632	0.365668	-2.99813	0.00271639	0.0107497
AT1G26558	28.4561	1.27458	0.52457	-2.42976	0.0151088	0.0439326
AT1G26570	193.294	1.84183	0.239685	-7.6844	1.5372e-14	1.24907e-12
AT1G26880	1053.75	1.21103	0.188382	-6.4286	1.28787e-10	4.50047e-09
AT1G26910	128.352	1.71202	0.236228	-7.24734	4.25049e-13	2.53336e-11
AT1G27400	1719.49	1.07509	0.175278	-6.13367	8.5875e-10	2.44437e-08
AT1G27460	597.414	1.03564	0.266454	-3.88675	0.000101596	0.000682627
AT1G27695	6.85549	2.78225	1.16893	-2.38016	0.017305	0.0489549
AT1G27770	4682.71	1.10853	0.399934	-2.77179	0.00557486	0.0194611
AT1G27950	1439.2	1.13506	0.237219	-4.78485	1.71114e-06	2.01417e-05
AT1G28390	105.92	1.34634	0.263562	-5.10825	3.25162e-07	4.74566e-06
AT1G29070	2683.65	1.51309	0.231855	-6.52603	6.75358e-11	2.50149e-09
AT1G29071	7.94153	3.38007	0.901978	-3.7474	0.00017868	0.00111393
AT1G29250	454.803	1.47183	0.184694	-7.96905	1.59893e-15	1.59777e-13
AT1G29510	63.66	1.56942	0.586884	-2.67415	0.00749186	0.0248175
AT1G29535	24.6854	1.51838	0.60473	-2.51083	0.0120447	0.036548
AT1G29600	103.094	1.50683	0.575831	-2.61679	0.00887611	0.028557
AT1G29670	2871.24	1.64284	0.269649	-6.09251	1.11156e-09	3.05653e-08
AT1G29690	1067.08	1.2883	0.351977	-3.6602	0.000252022	0.00149715
AT1G29930	226348	1.44038	0.423094	-3.4044	0.000663105	0.0033538
AT1G29980	476.441	1.32904	0.211611	-6.28057	3.37335e-10	1.06474e-08
AT1G30040	145.031	2.00801	0.443461	-4.52803	5.95359e-06	5.88666e-05
AT1G30110	71.768	1.57235	0.390006	-4.03161	5.53952e-05	0.000404617
AT1G30170	24.9633	6.60762	1.5299	-4.319	1.5674e-05	0.000136071
AT1G30190	29.6709	2.93993	0.90008	-3.26629	0.00108965	0.00506297
AT1G30370	39.6984	3.46564	0.901104	-3.846	0.000120063	0.000789096
AT1G30380	8762.28	1.42993	0.284038	-5.0343	4.79605e-07	6.7079e-06
AT1G30515	10.8964	1.78983	0.626795	-2.85553	0.00429655	0.0157159
AT1G30660	26.0901	2.0465	0.860767	-2.37753	0.017429	0.0492167
AT1G30690	852.015	1.19631	0.176056	-6.79505	1.08278e-11	4.8649e-10
AT1G30720	141.424	3.06374	0.701539	-4.36717	1.25864e-05	0.000112127
AT1G30730	88.0495	3.23673	0.841223	-3.84765	0.000119255	0.000784446
AT1G31180	723.326	1.03993	0.160553	-6.47718	9.34548e-11	3.36079e-09
AT1G31230	1572.36	1.17825	0.144102	-8.17653	2.92142e-16	3.57312e-14
AT1G31290	175.013	1.18357	0.400249	-2.95709	0.00310558	0.0120264
AT1G31340	434.972	1.20876	0.250884	-4.818	1.45007e-06	1.74268e-05
AT1G31690	440.988	1.44705	0.518645	-2.79005	0.00526992	0.0185984
AT1G31750	27.4716	1.6201	0.58793	-2.75561	0.00585833	0.0202459
AT1G31760	48.9313	1.42603	0.345351	-4.12923	3.63978e-05	0.000282089
AT1G31812	2569.52	1.00452	0.138659	-7.24458	4.33788e-13	2.57238e-11
AT1G32460	242.102	1.37205	0.569752	-2.40815	0.0160337	0.0460238
AT1G32470	3966.39	1.13512	0.223475	-5.0794	3.78619e-07	5.42471e-06
AT1G32575	8.23294	6.35448	2.48264	-2.55957	0.0104803	0.0326855
AT1G32870	1173.28	1.41265	0.314936	-4.4855	7.27439e-06	7.00387e-05
AT1G32880	27.8404	2.20411	0.619318	-3.55894	0.00037236	0.00207217
AT1G32920	1612.81	1.55183	0.328623	-4.72222	2.33281e-06	2.64516e-05
AT1G32990	1893.33	1.15226	0.234887	-4.90559	9.31462e-07	1.19202e-05
AT1G33120	4257.06	1.17252	0.137685	-8.516	1.65165e-17	2.71228e-15
AT1G33140	4718.28	1.12843	0.142931	-7.89491	2.90518e-15	2.73319e-13
AT1G33610	235.874	1.15727	0.369877	-3.1288	0.00175524	0.00754638
AT1G33730	17.8998	2.48269	0.970045	-2.55936	0.0104866	0.0326908
AT1G33760	98.6294	3.15995	0.895898	-3.52713	0.000420085	0.00228512
AT1G33770	86.1105	2.4851	0.824449	-3.01425	0.00257612	0.0103111
AT1G33810	415.631	1.07714	0.230674	-4.66954	3.01882e-06	3.2896e-05
AT1G34030	1392.24	1.38852	0.169539	-8.18999	2.61248e-16	3.24597e-14
AT1G34580	39.6377	1.44027	0.472992	-3.04502	0.00232662	0.00947883
AT1G35140	1386.84	4.70779	0.968643	-4.86019	1.17275e-06	1.45558e-05
AT1G35260	57.9288	1.02248	0.401386	-2.54738	0.0108535	0.0336198
AT1G35516	779.021	1.21601	0.267652	-4.54324	5.53972e-06	5.5263e-05
AT1G35680	3435.25	1.11693	0.177186	-6.30372	2.90577e-10	9.33464e-09
AT1G42990	2236.04	1.01029	0.339527	-2.97558	0.00292435	0.0114397
AT1G43000	18.44	3.68879	0.984888	-3.74539	0.000180117	0.00112074
AT1G43560	545.236	1.10111	0.201905	-5.45359	4.93637e-08	9.05631e-07
AT1G43605	29.7531	3.89981	1.25423	-3.10934	0.00187507	0.00795957
AT1G44608	13.2856	5.79497	1.53885	-3.76578	0.000166032	0.00104529
AT1G44800	520.614	1.42096	0.420093	-3.38248	0.000718341	0.00358453
AT1G44890	100.222	1.11457	0.191471	-5.8211	5.84613e-09	1.35389e-07
AT1G47210	388.035	1.87822	0.331004	-5.6743	1.39256e-08	2.93023e-07
AT1G47260	1939.89	1.00868	0.12874	-7.83502	4.68779e-15	4.21776e-13
AT1G47380	414.45	1.83578	0.25547	-7.18592	6.67568e-13	3.81423e-11
AT1G47395	138.824	5.1448	0.766141	-6.71521	1.87797e-11	7.8331e-10
AT1G47400	82.9764	6.11799	0.788437	-7.75964	8.51676e-15	7.24634e-13
AT1G47578	26.5119	1.60473	0.523383	-3.06607	0.00216894	0.00895452
AT1G48350	3108.5	1.01544	0.206887	-4.90817	9.1929e-07	1.17708e-05
AT1G48600	1838.01	1.06142	0.223085	-4.75794	1.95576e-06	2.2566e-05
AT1G48630	980.313	1.28732	0.290755	-4.42752	9.5323e-06	8.79902e-05
AT1G49140	547.152	1.11585	0.183007	-6.09734	1.07847e-09	2.97598e-08
AT1G49410	365.614	1.30368	0.227325	-5.73488	9.75796e-09	2.16584e-07
AT1G49760	4040.2	1.07599	0.170366	-6.31577	2.68826e-10	8.69538e-09
AT1G49860	13.034	6.59035	1.41791	-4.64794	3.35269e-06	3.59832e-05
AT1G50040	227.082	2.33348	0.606513	-3.84736	0.000119396	0.000785154
AT1G50400	72.8103	1.87845	0.425892	-4.41061	1.03078e-05	9.40446e-05
AT1G50490	309.205	1.59415	0.203684	-7.82659	5.01289e-15	4.47596e-13
AT1G50575	158.457	1.08292	0.208006	-5.20619	1.92758e-07	3.00966e-06
AT1G50732	133.899	1.24589	0.361709	-3.44446	0.000572203	0.00296362
AT1G50740	473.918	1.13228	0.389454	-2.90735	0.00364508	0.013744
AT1G50750	81.5006	10.2035	2.19983	-4.63829	3.51301e-06	3.74009e-05
AT1G51380	93.8615	1.2763	0.264798	-4.8199	1.43629e-06	1.72967e-05
AT1G51620	69.2559	2.01199	0.462841	-4.34705	1.37982e-05	0.000121493
AT1G51650	1010.2	1.50695	0.188031	-8.01437	1.10705e-15	1.16057e-13
AT1G51700	563.443	1.19309	0.362695	-3.28951	0.00100362	0.00473369
AT1G51820	295.928	2.10774	0.499135	-4.22278	2.41307e-05	0.00019765
AT1G52040	1793.14	1.22516	0.316456	-3.8715	0.000108166	0.000721163
AT1G52300	3739.42	1.11133	0.113923	-9.75516	1.75323e-22	8.07275e-20
AT1G52340	191.972	1.09007	0.211602	-5.1515	2.58405e-07	3.87307e-06
AT1G52930	478.129	1.14642	0.153003	-7.49277	6.74333e-14	4.81318e-12
AT1G53060	44.7849	1.51265	0.321461	-4.70555	2.53178e-06	2.83384e-05
AT1G53140	123.085	1.24718	0.431878	-2.8878	0.00387944	0.0144398
AT1G53240	3198.68	1.15076	0.177634	-6.47826	9.2785e-11	3.34183e-09
AT1G53520	249.65	1.93334	0.24867	-7.77473	7.56074e-15	6.47988e-13
AT1G53830	13.953	7.24901	1.62273	-4.46716	7.92633e-06	7.53579e-05
AT1G54040	309.239	1.26553	0.355293	-3.56194	0.000368131	0.00205292
AT1G54050	65.9343	1.4061	0.435396	-3.22947	0.00124019	0.00564517
AT1G54575	307.689	1.29782	0.50428	-2.57361	0.0100644	0.0316263
AT1G54580	966.324	1.25851	0.236538	-5.32053	1.03464e-07	1.74669e-06
AT1G54740	861.369	1.19716	0.474168	-2.52475	0.011578	0.035386
AT1G55010	13.4678	8.34578	1.61187	-5.17771	2.24625e-07	3.4123e-06
AT1G55140	257.598	1.05725	0.211324	-5.00299	5.64488e-07	7.66679e-06
AT1G55330	311.294	1.96395	0.484743	-4.05153	5.0884e-05	0.000376231
AT1G55390	9.94886	2.92064	1.03148	-2.83151	0.00463294	0.0167377
AT1G55450	2720.26	1.05559	0.329859	-3.20014	0.00137362	0.00614177
AT1G55490	9606.59	1.26434	0.163625	-7.72707	1.10052e-14	9.13197e-13
AT1G56045	904.374	1.34363	0.223619	-6.00855	1.87187e-09	4.90592e-08
AT1G56050	654.41	1.18079	0.181471	-6.5068	7.67669e-11	2.81675e-09
AT1G56060	33.4459	4.3693	1.15464	-3.78413	0.000154246	0.000982149
AT1G56110	1631.74	1.03055	0.127414	-8.0882	6.05526e-16	6.70735e-14
AT1G56240	70.9286	5.15252	0.927506	-5.55524	2.77231e-08	5.38034e-07
AT1G56242	15.9135	3.03977	1.27006	-2.39342	0.0166923	0.0475479
AT1G56250	50.8823	3.03457	0.821724	-3.69294	0.000221681	0.0013403
AT1G56430	215.932	2.46673	0.360363	-6.84513	7.64061e-12	3.56001e-10
AT1G56510	5087.23	1.0805	0.297144	-3.63627	0.00027661	0.00161704
AT1G57660	1578.09	1.26765	0.159016	-7.97182	1.56351e-15	1.56906e-13
AT1G57820	536.205	1.12936	0.261047	-4.32626	1.51663e-05	0.000132005
AT1G57860	753.997	1.27623	0.174734	-7.30382	2.79709e-13	1.72853e-11
AT1G57990	1976.13	1.83877	0.551629	-3.33334	0.000858094	0.00415391
AT1G58400	131.155	1.45134	0.328152	-4.42278	9.7441e-06	8.97336e-05
AT1G58420	72.4584	2.35913	0.577898	-4.08227	4.45986e-05	0.000336009
AT1G58460	8.41724	5.49066	1.63063	-3.3672	0.000759347	0.00375643
AT1G59590	341.318	1.17058	0.43225	-2.70812	0.00676662	0.0228535
AT1G59860	26.2572	2.11252	0.460404	-4.5884	4.46653e-06	4.59428e-05
AT1G60030	30.6049	1.0583	0.391464	-2.70345	0.00686247	0.0231141
AT1G61340	244.618	2.67928	0.666104	-4.02232	5.76277e-05	0.000417677
AT1G61390	85.3571	1.18627	0.324639	-3.65413	0.00025806	0.0015253
AT1G61400	227.921	1.22125	0.234992	-5.197	2.02534e-07	3.13727e-06
AT1G61415	69.8865	1.7729	0.465927	-3.80511	0.000141742	0.000912191
AT1G61667	138.436	1.30149	0.364804	-3.56765	0.000360194	0.00201968
AT1G61810	107.106	1.49479	0.486638	-3.07166	0.00212875	0.00881191
AT1G62290	137.462	1.66665	0.325001	-5.12815	2.92603e-07	4.32423e-06
AT1G62440	147.502	3.15481	0.816943	-3.86173	0.000112587	0.000746014
AT1G62480	2313.17	1.27075	0.533684	-2.3811	0.0172612	0.0488542
AT1G62520	50.6721	1.0586	0.383545	-2.76003	0.00577958	0.0200268
AT1G62560	618.438	2.83036	0.428548	-6.60454	3.98766e-11	1.54271e-09
AT1G62790	443.316	1.019	0.293708	-3.46944	0.000521544	0.00273871
AT1G62800	178.479	1.94241	0.228427	-8.50344	1.84054e-17	2.94023e-15
AT1G63220	103.672	1.124	0.361294	-3.11104	0.00186433	0.00792541
AT1G63750	1584.02	1.27542	0.338215	-3.77104	0.000162571	0.00102846
AT1G63820	8.76292	3.83799	1.26292	-3.03899	0.00237374	0.00964069
AT1G63830	745.296	1.1835	0.21724	-5.44787	5.09763e-08	9.30853e-07
AT1G63860	2167.46	1.43661	0.270716	-5.3067	1.11628e-07	1.87107e-06
AT1G63940	1862.45	1.2515	0.194686	-6.42828	1.2906e-10	4.5033e-09
AT1G64065	142.604	1.26847	0.531968	-2.38448	0.0171032	0.0484657
AT1G64185	36.205	1.56471	0.336012	-4.6567	3.21312e-06	3.46914e-05
AT1G64220	49.5818	2.49597	0.492783	-5.06505	4.08283e-07	5.79669e-06
AT1G64510	2523.72	1.25462	0.205607	-6.10206	1.04712e-09	2.90656e-08
AT1G64640	152.587	1.40781	0.357873	-3.93384	8.36002e-05	0.00057622
AT1G64760	368.406	1.93353	0.237098	-8.15499	3.49222e-16	4.14011e-14
AT1G64795	49.9211	5.63385	1.46854	-3.83636	0.000124872	0.0008175
AT1G64980	744.956	1.25154	0.247706	-5.05251	4.36052e-07	6.16856e-06
AT1G65032	83.0749	1.11442	0.321564	-3.46562	0.000529008	0.0027723
AT1G65200	25.1348	2.99847	0.691271	-4.33762	1.44035e-05	0.000126208
AT1G65240	40.5482	2.67979	0.788152	-3.40009	0.000673641	0.00339685
AT1G65290	1353.53	1.2655	0.147879	-8.55765	1.15193e-17	2.00376e-15
AT1G65330	4.89302	3.14837	1.28325	-2.45344	0.0141497	0.0417225
AT1G65346	85.2894	1.45544	0.35437	-4.10714	4.00594e-05	0.000306821
AT1G65390	106.512	6.4392	0.878829	-7.32702	2.3533e-13	1.47761e-11
AT1G65845	235.694	1.38387	0.540671	-2.55955	0.0104808	0.0326855
AT1G65860	478.648	4.71138	0.551455	-8.54354	1.30177e-17	2.21518e-15
AT1G65870	34.1119	1.54466	0.469299	-3.29141	0.000996871	0.00470732
AT1G66050	43.7563	1.44719	0.57958	-2.49696	0.0125264	0.0377464
AT1G66100	388.593	2.39075	0.845873	-2.82637	0.00470796	0.0169618
AT1G66160	357.425	2.17842	0.583297	-3.73467	0.000187961	0.00116278
AT1G66180	1749.94	1.25874	0.373797	-3.36744	0.000758692	0.00375398
AT1G66400	129.592	1.00044	0.399691	-2.50302	0.0123139	0.0372226
AT1G66430	833.216	1.4913	0.177295	-8.41137	4.05266e-17	5.98545e-15
AT1G66580	3176.78	1.02013	0.178541	-5.7137	1.10544e-08	2.40361e-07
AT1G67060	358.599	1.20481	0.211809	-5.68818	1.28397e-08	2.7336e-07
AT1G67105	131.02	5.26843	0.604995	-8.70822	3.08691e-18	6.04083e-16
AT1G67430	6112.41	1.12327	0.0977323	-11.4933	1.42482e-30	2.78825e-27
AT1G67460	11.2308	2.09819	0.841935	-2.49211	0.0126988	0.0381827
AT1G67700	2138.55	1.04232	0.192249	-5.42171	5.90322e-08	1.05699e-06
AT1G68110	101.196	1.72785	0.453814	-3.8074	0.000140433	0.000905489
AT1G68120	8.89323	1.66454	0.699955	-2.37807	0.0174036	0.0491688
AT1G68238	78.2032	1.83215	0.614458	-2.98173	0.00286625	0.0112518
AT1G68260	193.608	1.21803	0.207855	-5.85998	4.6291e-09	1.09582e-07
AT1G68410	944.435	1.39452	0.431021	-3.2354	0.00121472	0.00554537
AT1G68800	34.8869	1.31746	0.525095	-2.509	0.0121074	0.0366958
AT1G69200	736.743	1.38335	0.21317	-6.48942	8.61683e-11	3.11306e-09
AT1G69410	1255.56	1.16737	0.231738	-5.03746	4.71759e-07	6.61392e-06
AT1G69430	27.0572	2.18452	0.81524	-2.6796	0.00737095	0.0244722
AT1G69572	23.9434	3.26527	0.935812	-3.48923	0.000484411	0.00257014
AT1G69700	305.391	1.32344	0.329408	-4.01761	5.87904e-05	0.000424517
AT1G69740	3131.33	1.13762	0.132591	-8.57994	9.49224e-18	1.68868e-15
AT1G69790	135.381	1.20805	0.470407	-2.5681	0.0102258	0.0320563
AT1G69840	1327.7	1.31101	0.309396	-4.23733	2.26191e-05	0.00018769
AT1G69880	259.022	4.32461	0.682197	-6.33925	2.30891e-10	7.61517e-09
AT1G69890	1230.54	1.35496	0.443139	-3.05763	0.00223093	0.0091541
AT1G69900	169.007	1.50142	0.425714	-3.52683	0.000420567	0.00228719
AT1G70090	2569.28	1.06074	0.295861	-3.58527	0.000336726	0.00190722
AT1G70310	1291.65	1.2047	0.153148	-7.86622	3.65505e-15	3.36594e-13
AT1G70350	117.111	1.90655	0.263684	-7.23044	4.81433e-13	2.83346e-11
AT1G70440	52.6421	2.35989	0.852295	-2.76886	0.0056252	0.0196018
AT1G70600	1613.16	1.18486	0.213062	-5.56112	2.68056e-08	5.24563e-07
AT1G71200	86.2037	1.86277	0.525754	-3.54305	0.00039553	0.00217066
AT1G71260	570.147	1.06518	0.218619	-4.8723	1.10305e-06	1.37855e-05
AT1G71280	24.1297	1.40211	0.589056	-2.38026	0.0173004	0.0489488
AT1G71530	268.638	3.36232	0.728606	-4.61473	3.93606e-06	4.10984e-05
AT1G71880	4590.45	1.42988	0.247782	-5.77074	7.89235e-09	1.78551e-07
AT1G72020	1020.62	1.41645	0.204167	-6.93771	3.98506e-12	1.95368e-10
AT1G72210	90.9055	1.45209	0.398217	-3.64649	0.000265851	0.00156544
AT1G72330	1406.28	1.12	0.227885	-4.91476	8.88905e-07	1.1463e-05
AT1G72370	8434.91	1.11051	0.173215	-6.41119	1.44389e-10	4.95716e-09
AT1G72416	1315.56	2.22304	0.711992	-3.12228	0.00179455	0.00768445
AT1G72430	884.59	1.09839	0.358445	-3.06433	0.00218161	0.00899416
AT1G72520	2219.97	1.833	0.707491	-2.59084	0.00957418	0.0303374
AT1G72610	14115.1	1.56132	0.36491	-4.27865	1.88033e-05	0.000159869
AT1G72790	565.624	1.45461	0.417728	-3.4822	0.000497318	0.00262734
AT1G73080	1038.84	1.20161	0.256138	-4.69125	2.7154e-06	3.01066e-05
AT1G73177	55.9803	1.15065	0.339952	-3.38475	0.000712422	0.00356408
AT1G73260	1683.49	2.89902	0.759803	-3.81549	0.000135913	0.000880452
AT1G73550	12.8533	5.49178	1.14987	-4.77599	1.78826e-06	2.09654e-05
AT1G73600	1173.23	1.38111	0.46101	-2.99583	0.00273703	0.0108223
AT1G73620	94.5456	1.70338	0.40913	-4.16343	3.13501e-05	0.000247045
AT1G73940	284.358	1.05166	0.135588	-7.75629	8.74515e-15	7.38713e-13
AT1G74000	30.6235	3.29167	0.933829	-3.52492	0.000423609	0.00229896
AT1G74030	296.959	1.90006	0.210585	-9.02279	1.8336e-19	4.73171e-17
AT1G74050	3157.12	1.00968	0.167543	-6.02638	1.6767e-09	4.43401e-08
AT1G74330	757.047	1.60663	0.334277	-4.80627	1.5377e-06	1.83391e-05
AT1G74670	1526.03	1.95597	0.428151	-4.56842	4.91424e-06	4.98493e-05
AT1G74730	1152.49	1.0569	0.182435	-5.7933	6.90172e-09	1.57812e-07
AT1G74870	53.7757	2.45799	0.531416	-4.62536	3.73953e-06	3.93791e-05
AT1G75120	217.08	1.0603	0.275257	-3.85202	0.000117149	0.000772321
AT1G75350	2281.42	1.09609	0.185969	-5.89391	3.77153e-09	9.1212e-08
AT1G75690	1005.07	1.45373	0.311937	-4.66035	3.15677e-06	3.41773e-05
AT1G76130	314.269	1.21835	0.196589	-6.19743	5.73918e-10	1.70383e-08
AT1G76160	6367.11	2.05316	0.508302	-4.03925	5.36213e-05	0.000393374
AT1G76310	154.102	1.17894	0.392243	-3.00564	0.00265023	0.0105359
AT1G76540	217.124	1.06978	0.318293	-3.361	0.000776617	0.00382815
AT1G76550	783.533	1.56161	0.185096	-8.43675	3.26282e-17	4.94327e-15
AT1G76560	25.0302	1.25025	0.414233	-3.01822	0.00254264	0.0102031
AT1G76650	520.393	1.92243	0.627551	-3.06339	0.00218841	0.0090143
AT1G76790	323.006	1.51551	0.410519	-3.69169	0.00022277	0.00134585
AT1G77390	69.5155	1.41033	0.395216	-3.5685	0.000359025	0.00201505
AT1G77490	1666.26	1.15241	0.204839	-5.62593	1.84515e-08	3.7678e-07
AT1G77640	104.817	2.31086	0.706124	-3.2726	0.00106564	0.00496807
AT1G77750	236.395	1.34751	0.228337	-5.90139	3.60444e-09	8.77129e-08
AT1G77940	1886.84	1.38401	0.144246	-9.59475	8.41237e-22	3.52764e-19
AT1G78040	6272.81	1.03269	0.261234	-3.95313	7.71359e-05	0.000536547
AT1G78050	99.1378	1.0737	0.230267	-4.66285	3.11854e-06	3.38692e-05
AT1G78370	3027.73	5.03717	0.534536	-9.42345	4.36525e-21	1.57707e-18
AT1G78380	4379.11	1.18824	0.221214	-5.37146	7.81018e-08	1.36159e-06
AT1G78390	2.61338	4.62382	1.75365	-2.63668	0.00837219	0.0272161
AT1G78630	5307.97	1.15158	0.149512	-7.70224	1.33704e-14	1.0902e-12
AT1G78820	1047.88	1.6103	0.329197	-4.89159	1.00022e-06	1.27101e-05
AT1G78850	3892.45	1.17759	0.424893	-2.7715	0.00557983	0.0194726
AT1G79075	101.703	1.87959	0.334649	-5.61658	1.94771e-08	3.92939e-07
AT1G79260	206.021	1.4713	0.196389	-7.49176	6.79558e-14	4.83578e-12
AT1G79460	222.395	1.0562	0.260079	-4.06105	4.88516e-05	0.000363492
AT1G79470	194.686	1.17069	0.249828	-4.68597	2.78633e-06	3.0719e-05
AT1G79660	209.318	1.12516	0.343025	-3.28011	0.00103765	0.00486071
AT1G79850	342.771	24.2412	5.15459	-4.70284	2.56569e-06	2.86768e-05
AT2G01090	173.289	1.059	0.290185	-3.64939	0.000262864	0.00155019
AT2G01180	765.31	1.27044	0.426914	-2.97587	0.00292157	0.0114326
AT2G01250	4352.42	1.14416	0.144625	-7.91123	2.54857e-15	2.44278e-13
AT2G01300	71.293	2.53138	0.659109	-3.84061	0.00012273	0.000804595
AT2G01422	8.43576	4.2039	1.63788	-2.56666	0.0102682	0.0321589
AT2G01890	146.786	2.04572	0.422535	-4.84155	1.28833e-06	1.57572e-05
AT2G02010	344.032	3.28696	0.428595	-7.66914	1.73151e-14	1.3925e-12
AT2G02100	1265.07	1.30819	0.299468	-4.3684	1.25163e-05	0.000111587
AT2G02500	260.255	1.42687	0.285941	-4.99009	6.03527e-07	8.14986e-06
AT2G02740	314.557	1.15402	0.141521	-8.15443	3.50842e-16	4.14011e-14
AT2G02860	800.74	1.21995	0.281263	-4.33738	1.44189e-05	0.000126249
AT2G03130	14.7515	4.36254	1.36525	-3.19541	0.0013963	0.0062207
AT2G03760	2553.99	2.63183	0.220552	-11.9329	7.97252e-33	2.34023e-29
AT2G04040	1528.64	1.69521	0.315927	-5.36583	8.05788e-08	1.39958e-06
AT2G04050	4003.11	2.8883	0.397793	-7.2608	3.84797e-13	2.31105e-11
AT2G04070	862.712	2.90484	0.39578	-7.33954	2.14333e-13	1.36771e-11
AT2G04530	438.459	1.07129	0.164973	-6.49373	8.37393e-11	3.04876e-09
AT2G04780	555.033	1.48251	0.314027	-4.72098	2.34714e-06	2.655e-05
AT2G05220	1423.28	1.15944	0.156068	-7.42909	1.09343e-13	7.39973e-12
AT2G05255	543.735	1.35361	0.374705	-3.61246	0.000303308	0.00175045
AT2G05315	28.8843	1.13405	0.458333	-2.47428	0.0133503	0.0398204
AT2G05365	425.177	1.0621	0.408428	-2.60046	0.00931002	0.0296725
AT2G05665	11.3795	2.48306	0.677907	-3.66283	0.000249442	0.00148455
AT2G05914	46.1988	2.21903	0.31247	-7.10156	1.23353e-12	6.7053e-11
AT2G05990	1565.58	1.35887	0.187692	-7.23991	4.48979e-13	2.65576e-11
AT2G06835	349.09	2.70656	0.640681	-4.2245	2.39471e-05	0.000196763
AT2G06850	5764.09	1.67103	0.395442	-4.22573	2.38169e-05	0.000195899
AT2G07335	329.639	2.89503	1.01279	-2.85848	0.00425681	0.0156167
AT2G07605	28.6044	1.85424	0.496508	-3.73456	0.000188041	0.00116297
AT2G07613	84.0055	1.54969	0.374314	-4.14007	3.472e-05	0.000270425
AT2G07617	61.7261	1.27191	0.362311	-3.51053	0.000447207	0.00240268
AT2G07623	451.838	1.16613	0.264674	-4.40592	1.05335e-05	9.57272e-05
AT2G07626	92.6744	1.38394	0.366781	-3.77321	0.000161162	0.0010212
AT2G07627	1369.25	1.69521	0.243398	-6.96476	3.28957e-12	1.64011e-10
AT2G07628	100.182	1.5609	0.409928	-3.80775	0.000140237	0.000904972
AT2G07631	23.4666	1.15681	0.368377	-3.14028	0.00168786	0.00730903
AT2G07632	138.854	1.73959	0.375582	-4.63172	3.62647e-06	3.83605e-05
AT2G07642	923.869	1.09394	0.201571	-5.42709	5.72797e-08	1.02758e-06
AT2G07648	739.608	2.06388	0.276684	-7.45932	8.69707e-14	5.97173e-12
AT2G07655	8634.17	1.19493	0.342474	-3.48909	0.000484661	0.00257088
AT2G07656	214.054	1.08542	0.35537	-3.05435	0.00225545	0.00924145
AT2G07659	990.537	1.05001	0.252002	-4.16665	3.09104e-05	0.000244318
AT2G07661	264.248	1.19749	0.267744	-4.47253	7.72995e-06	7.37323e-05
AT2G07672	957.128	1.75842	0.335926	-5.23455	1.65384e-07	2.62768e-06
AT2G07673	139.4	1.46493	0.320912	-4.56489	4.99747e-06	5.05843e-05
AT2G07681	3577.19	1.15112	0.211426	-5.44456	5.19331e-08	9.46117e-07
AT2G07684	132.056	1.07962	0.32151	-3.35795	0.000785216	0.00386081
AT2G07695	9139.67	1.18061	0.184509	-6.39867	1.5674e-10	5.34214e-09
AT2G07696	3994	1.29215	0.209897	-6.15612	7.45478e-10	2.15858e-08
AT2G07701	274.944	1.06274	0.35455	-2.99744	0.00272256	0.0107724
AT2G07702	446.906	1.13081	0.33774	-3.34817	0.000813465	0.00397474
AT2G07705	61.9543	1.29766	0.367253	-3.53342	0.000410216	0.00223922
AT2G07708	10553.2	1.05957	0.198066	-5.34959	8.81515e-08	1.5132e-06
AT2G07719	1893.65	1.61169	0.145756	-11.0575	2.01743e-28	2.96095e-25
AT2G07721	495.322	1.84404	0.245123	-7.52293	5.35627e-14	3.91842e-12
AT2G07728	359.714	1.05282	0.25991	-4.05071	5.10627e-05	0.00037731
AT2G07732	2860.82	1.35147	0.341137	-3.96165	7.44323e-05	0.000520361
AT2G07734	12883	1.6374	0.149312	-10.9663	5.54831e-28	6.85741e-25
AT2G07739	2812.13	1.15591	0.283474	-4.07766	4.54906e-05	0.00034086
AT2G07746	23.0794	1.53256	0.411213	-3.72691	0.000193839	0.00119379
AT2G07754	89.6795	1.19729	0.26195	-4.57067	4.86162e-06	4.94223e-05
AT2G07757	20.171	1.44095	0.467159	-3.0845	0.00203894	0.0085242
AT2G07765	91.7886	1.25413	0.324097	-3.86962	0.000109007	0.000725982
AT2G07771	1738.48	1.26509	0.224205	-5.64257	1.6753e-08	3.44493e-07
AT2G07772	301.467	1.11338	0.30716	-3.62476	0.000289234	0.00167955
AT2G07773	3664.62	1.11485	0.188117	-5.92639	3.09676e-09	7.68722e-08
AT2G07774	1137.29	1.25126	0.189009	-6.62008	3.59002e-11	1.40742e-09
AT2G07775	701.722	1.20335	0.277825	-4.3313	1.48232e-05	0.000129499
AT2G07779	1558.23	1.0146	0.264348	-3.83812	0.00012398	0.000812336
AT2G07785	6529.66	1.78618	0.174392	-10.2424	1.28053e-24	7.91334e-22
AT2G07787	2759.06	1.02437	0.224734	-4.55816	5.16034e-06	5.19864e-05
AT2G07806	775.441	1.08408	0.273725	-3.96049	7.47949e-05	0.000522585
AT2G07830	449.873	1.2269	0.366559	-3.34706	0.00081673	0.00398655
AT2G08725	17.0093	1.69119	0.708543	-2.38686	0.0169931	0.0482002
AT2G08760	3894.93	1.04028	0.409626	-2.53958	0.0110984	0.0342072
AT2G09225	72.2572	1.4645	0.510204	-2.87041	0.00409934	0.0151146
AT2G09465	557.202	3.0172	0.800387	-3.76968	0.00016346	0.00103297
AT2G09695	25.7297	5.05725	1.31952	-3.83263	0.000126781	0.000827458
AT2G13820	102.168	1.14607	0.36988	-3.0985	0.00194505	0.00819881
AT2G14247	167.438	9.20567	1.253	-7.34691	2.02837e-13	1.30143e-11
AT2G14750	1144.04	1.17863	0.213227	-5.52758	3.24677e-08	6.15928e-07
AT2G14878	1553.89	1.08446	0.27576	-3.93263	8.40223e-05	0.00057879
AT2G15090	1513.09	1.41949	0.22324	-6.3586	2.03606e-10	6.80125e-09
AT2G15128	104.895	1.98155	0.239595	-8.27041	1.33498e-16	1.75136e-14
AT2G15620	4076.39	1.01951	0.235563	-4.32795	1.50502e-05	0.000131064
AT2G16060	220.884	2.4029	0.45352	-5.29832	1.16871e-07	1.95326e-06
AT2G16570	42.2913	2.258	0.471545	-4.78851	1.68027e-06	1.9828e-05
AT2G16850	201.087	1.43989	0.326015	-4.41663	1.00253e-05	9.18429e-05
AT2G17230	971.468	1.62596	0.398363	-4.08159	4.47284e-05	0.000336761
AT2G17442	48.5034	1.14023	0.351993	-3.23937	0.00119795	0.00548051
AT2G17480	837.591	1.73594	0.280455	-6.18973	6.02655e-10	1.78015e-08
AT2G17630	138.609	1.06347	0.212283	-5.00967	5.45223e-07	7.44388e-06
AT2G17780	457.775	1.10564	0.216218	-5.11354	3.16173e-07	4.62022e-06
AT2G17840	672.478	1.52172	0.409261	-3.71822	0.000200631	0.00122917
AT2G17880	242.143	1.62368	0.501333	-3.23872	0.00120067	0.00549069
AT2G17972	104.419	1.36599	0.416403	-3.28046	0.00103639	0.00485682
AT2G18180	14.1787	3.06137	1.24346	-2.46197	0.0138175	0.0409285
AT2G18193	1750.23	3.8898	0.383782	-10.1354	3.84679e-24	2.31626e-21
AT2G18210	26.1191	1.66547	0.639366	-2.60487	0.00919093	0.0293607
AT2G18328	193.194	1.46144	0.41355	-3.53389	0.000409497	0.00223633
AT2G18400	180.351	1.08024	0.245412	-4.40176	1.07379e-05	9.74747e-05
AT2G18520	87.4753	1.00567	0.294392	-3.41611	0.000635222	0.00323437
AT2G18600	83.6087	1.53784	0.303133	-5.07314	3.91303e-07	5.57246e-06
AT2G19500	8.18503	5.58193	2.24838	-2.48265	0.0130409	0.0390463
AT2G19620	263.619	1.45512	0.418991	-3.47292	0.000514829	0.00270827
AT2G19670	168.226	1.47062	0.224739	-6.54368	6.00223e-11	2.24086e-09
AT2G19680	309.338	1.12939	0.191561	-5.89575	3.72993e-09	9.03921e-08
AT2G19710	1098.23	1.03327	0.21378	-4.83332	1.34272e-06	1.63289e-05
AT2G19730	2485.09	1.40088	0.173875	-8.05685	7.82831e-16	8.55034e-14
AT2G19760	759.519	1.17172	0.21225	-5.52045	3.38128e-08	6.3675e-07
AT2G19800	1988.71	2.34313	0.967073	-2.42291	0.0153968	0.044566
AT2G19940	835.527	1.01024	0.12631	-7.99815	1.26306e-15	1.28401e-13
AT2G19960	5.37638	4.82802	1.4897	-3.24093	0.00119142	0.00545593
AT2G20450	494.424	1.43472	0.201307	-7.12704	1.02553e-12	5.69325e-11
AT2G20490	445.162	1.16748	0.197503	-5.9112	3.39617e-09	8.33357e-08
AT2G20510	29.1772	3.36925	1.13129	-2.97824	0.00289904	0.0113558
AT2G20562	31.7091	2.4996	0.639931	-3.90605	9.38174e-05	0.000636554
AT2G20585	278.163	1.05743	0.239101	-4.42251	9.75611e-06	8.97594e-05
AT2G20635	104.122	1.06109	0.361465	-2.93552	0.00332986	0.0127435
AT2G20720	1101.74	2.55845	0.447235	-5.72061	1.06144e-08	2.32085e-07
AT2G20800	379.43	4.56903	0.603577	-7.56992	3.73455e-14	2.76651e-12
AT2G20835	15.0217	3.14905	0.672195	-4.68472	2.80343e-06	3.08496e-05
AT2G21120	992.341	1.26329	0.257127	-4.91312	8.96366e-07	1.15339e-05
AT2G21170	5681.06	1.25902	0.1276	-9.86693	5.79083e-23	2.83304e-20
AT2G21220	18.4258	1.74164	0.558584	-3.11795	0.00182111	0.00777266
AT2G21540	199.87	1.50267	0.227211	-6.61353	3.75267e-11	1.45901e-09
AT2G21640	1910.91	3.67465	0.33968	-10.818	2.82923e-27	2.65755e-24
AT2G22170	604.99	1.56433	0.392692	-3.9836	6.78799e-05	0.000481432
AT2G22230	285.651	1.20975	0.300027	-4.03215	5.52687e-05	0.000403819
AT2G22330	950.39	2.13205	0.359448	-5.93145	3.00265e-09	7.48527e-08
AT2G22410	66.2965	1.01847	0.305969	-3.32868	0.000872583	0.00421103
AT2G22490	598.745	1.10431	0.155063	-7.12164	1.06654e-12	5.87924e-11
AT2G22670	1664.44	1.13193	0.213312	-5.30643	1.1179e-07	1.87244e-06
AT2G22790	32.3256	1.70197	0.455503	-3.73646	0.000186631	0.00115515
AT2G22821	11.6611	2.37649	0.668833	-3.55318	0.000380599	0.00210793
AT2G22860	17.0567	3.42524	1.32004	-2.59481	0.00946443	0.0300545
AT2G22930	13.7545	3.9173	0.936798	-4.18158	2.89485e-05	0.000230988
AT2G23000	311.175	1.04699	0.43517	-2.40593	0.0161314	0.0462531
AT2G23050	9.38041	5.79423	1.805	-3.2101	0.00132688	0.00597489
AT2G23100	268.666	1.96935	0.494788	-3.98019	6.88613e-05	0.000487216
AT2G23120	1311.76	1.64816	0.398079	-4.14027	3.46891e-05	0.000270273
AT2G23130	940.726	1.2101	0.331776	-3.64735	0.000264956	0.00156096
AT2G23340	67.6889	1.13485	0.300645	-3.77471	0.000160191	0.00101532
AT2G23350	4365.88	1.09182	0.13432	-8.12851	4.34585e-16	4.93013e-14
AT2G23590	55.7578	1.28636	0.300781	-4.27673	1.89654e-05	0.000161014
AT2G23810	2526.29	1.04458	0.428051	-2.44031	0.0146748	0.042899
AT2G23930	509.587	1.19476	0.224892	-5.3126	1.0807e-07	1.81661e-06
AT2G24090	1851.13	1.54721	0.27093	-5.71075	1.1248e-08	2.43219e-07
AT2G24255	19.0663	7.19252	1.37596	-5.22728	1.72026e-07	2.72033e-06
AT2G24610	21.9538	4.94468	1.22757	-4.02801	5.62521e-05	0.000409602
AT2G24762	321.098	1.2611	0.290504	-4.34106	1.41796e-05	0.000124571
AT2G25060	229.045	1.2223	0.434171	-2.81526	0.00487377	0.0174494
AT2G25210	549.942	1.78932	0.269789	-6.63229	3.30514e-11	1.30664e-09
AT2G25450	11298.9	1.23266	0.337078	-3.6569	0.000255286	0.00151195
AT2G25735	429.179	1.51467	0.485045	-3.12274	0.00179174	0.00767519
AT2G25880	70.3022	1.61337	0.309278	-5.21657	1.82262e-07	2.86868e-06
AT2G26760	101.304	1.27824	0.359197	-3.55861	0.000372818	0.00207314
AT2G27080	399.678	3.06228	0.618228	-4.95332	7.29577e-07	9.64134e-06
AT2G27130	74.9698	1.19259	0.29229	-4.08015	4.50073e-05	0.00033821
AT2G27385	849.886	1.26307	0.294305	-4.29171	1.77301e-05	0.000152177
AT2G27402	312.523	3.86993	0.479036	-8.07859	6.55212e-16	7.22363e-14
AT2G27530	3017.81	1.31931	0.201155	-6.55867	5.42911e-11	2.04971e-09
AT2G27550	31.6648	6.26197	1.78822	-3.50179	0.000462137	0.00247263
AT2G27650	28.6516	3.16186	0.603948	-5.23531	1.64707e-07	2.62046e-06
AT2G27690	168.294	2.65633	0.863127	-3.07757	0.00208698	0.00868024
AT2G27710	1281.05	1.74812	0.20413	-8.56375	1.09256e-17	1.91467e-15
AT2G27720	2221.49	1.36352	0.148942	-9.15466	5.4528e-20	1.56156e-17
AT2G27775	162.872	1.22019	0.258673	-4.7171	2.39224e-06	2.69623e-05
AT2G27970	74.7096	1.80307	0.380433	-4.73953	2.14212e-06	2.4468e-05
AT2G28000	12092.3	1.30336	0.137898	-9.45159	3.33722e-21	1.2245e-18
AT2G28140	77.4873	1.4682	0.359337	-4.08587	4.39114e-05	0.000331887
AT2G28500	72.5044	1.72318	0.459835	-3.74738	0.00017869	0.00111393
AT2G28740	127.438	1.20371	0.30122	-3.9961	6.43943e-05	0.000460046
AT2G28760	152.95	1.19565	0.28865	-4.14221	3.43968e-05	0.000268263
AT2G28815	424.387	2.15291	0.398515	-5.40233	6.57814e-08	1.16673e-06
AT2G28960	9.40456	5.32017	2.06104	-2.5813	0.00984299	0.0310467
AT2G29180	433.175	1.36883	0.15444	-8.86317	7.77682e-19	1.69095e-16
AT2G29500	57.5204	2.08914	0.497419	-4.19996	2.66958e-05	0.000214764
AT2G29530	494.137	1.5422	0.195183	-7.90131	2.75995e-15	2.61339e-13
AT2G29550	1622.81	1.29737	0.295304	-4.39335	1.11619e-05	0.000100853
AT2G29570	206.299	1.10853	0.209346	-5.29518	1.18899e-07	1.98162e-06
AT2G29730	148.412	1.59641	0.274758	-5.81026	6.23748e-09	1.43592e-07
AT2G29740	51.7992	1.77134	0.67382	-2.6288	0.00856859	0.0277463
AT2G30010	643.058	1.09422	0.391994	-2.79142	0.00524777	0.0185481
AT2G30080	39.687	1.11803	0.306538	-3.64727	0.000265045	0.00156108
AT2G30160	284.164	1.08756	0.219493	-4.95485	7.23865e-07	9.5972e-06
AT2G30200	906.57	1.40315	0.18928	-7.41311	1.23376e-13	8.23079e-12
AT2G30330	164.676	1.04093	0.225315	-4.61989	3.83949e-06	4.02872e-05
AT2G30360	44.801	9.60035	3.16174	-3.03641	0.00239413	0.00971176
AT2G30720	499.072	1.11276	0.240193	-4.63276	3.60831e-06	3.82028e-05
AT2G30766	419.295	2.48169	0.455431	-5.44911	5.06232e-08	9.25125e-07
AT2G30970	1978.29	1.08041	0.141177	-7.65283	1.96606e-14	1.57037e-12
AT2G31010	727.02	1.72167	0.49703	-3.46391	0.000532391	0.00278737
AT2G31200	509.24	1.42936	0.250261	-5.71146	1.12008e-08	2.42422e-07
AT2G31420	12.4533	2.52095	0.938937	-2.6849	0.00725512	0.024203
AT2G31490	422.136	1.34144	0.261267	-5.13437	2.83084e-07	4.20206e-06
AT2G31610	3113.02	1.11275	0.123294	-9.02514	1.79467e-19	4.68269e-17
AT2G31710	98.5472	1.0097	0.261369	-3.86312	0.000111948	0.000742204
AT2G31725	83.6593	1.35922	0.355564	-3.82272	0.000131986	0.000858332
AT2G31730	243.821	2.28208	0.353716	-6.45172	1.10589e-10	3.88185e-09
AT2G31790	889.271	1.28071	0.172708	-7.41545	1.21211e-13	8.10941e-12
AT2G32020	145.249	3.96171	0.475778	-8.32681	8.30488e-17	1.12082e-14
AT2G32030	267.832	1.39426	0.489152	-2.85037	0.00436686	0.0159309
AT2G32060	1141.46	1.5015	0.183995	-8.16053	3.33547e-16	4.03746e-14
AT2G32150	405.945	1.92639	0.443089	-4.34763	1.37614e-05	0.000121311
AT2G32190	74.5131	2.46014	0.652266	-3.77168	0.000162155	0.00102685
AT2G32200	24.9229	5.99236	0.969149	-6.18311	6.28495e-10	1.84949e-08
AT2G32210	125.118	3.03035	0.658942	-4.59881	4.24917e-06	4.4035e-05
AT2G32550	9.51064	6.1251	1.8871	-3.24578	0.00117128	0.00538686
AT2G32690	420.313	1.32279	0.407832	-3.24347	0.00118082	0.00541692
AT2G32930	333.408	1.85121	0.216377	-8.55547	1.17387e-17	2.02692e-15
AT2G33040	3037.65	1.01961	0.151424	-6.73347	1.65669e-11	7.0224e-10
AT2G33180	373.429	1.13405	0.181909	-6.23414	4.54267e-10	1.38181e-08
AT2G33210	1352.17	1.14054	0.12165	-9.37556	6.88122e-21	2.27594e-18
AT2G33330	529.101	1.07123	0.259275	-4.13163	3.60198e-05	0.000279529
AT2G33370	1281.21	1.16587	0.181126	-6.43679	1.22023e-10	4.27044e-09
AT2G33570	723.67	1.36794	0.442787	-3.08939	0.00200567	0.00841358
AT2G33710	163.386	1.05573	0.385469	-2.73881	0.00616616	0.0211171
AT2G33800	2721.32	1.32996	0.240114	-5.53886	3.04455e-08	5.86026e-07
AT2G34300	1453.05	1.25853	0.392261	-3.20839	0.00133478	0.00600473
AT2G34430	18376.5	4.06659	0.910983	-4.46396	8.04586e-06	7.62781e-05
AT2G34510	1769.11	1.44038	0.260249	-5.53461	3.1192e-08	5.95997e-07
AT2G34520	371.495	1.00503	0.198894	-5.0531	4.34692e-07	6.15303e-06
AT2G34560	1207.15	1.07502	0.16944	-6.34454	2.23097e-10	7.38926e-09
AT2G34620	372.773	1.7801	0.445617	-3.99469	6.47782e-05	0.000462507
AT2G34690	644.625	1.02587	0.225969	-4.53985	5.6295e-06	5.59685e-05
AT2G34930	805.892	1.69105	0.381101	-4.43728	9.11011e-06	8.48603e-05
AT2G35040	1473.15	1.00305	0.106929	-9.38056	6.56218e-21	2.23333e-18
AT2G35190	260.105	1.18336	0.322437	-3.67006	0.000242495	0.00144751
AT2G35240	565.913	1.04075	0.150696	-6.90627	4.97547e-12	2.39915e-10
AT2G35290	69.3044	1.87014	0.574921	-3.25287	0.00114248	0.00527399
AT2G35480	254.022	1.60067	0.361535	-4.42741	9.53695e-06	8.79985e-05
AT2G35637	48.0435	1.14315	0.339369	-3.36845	0.00075593	0.00374189
AT2G35650	456.004	1.15949	0.226303	-5.12361	2.99748e-07	4.41592e-06
AT2G35658	38.39	1.45281	0.585743	-2.48029	0.0131275	0.0392604
AT2G35710	197.712	2.95894	0.445405	-6.64325	3.0684e-11	1.23382e-09
AT2G36120	189.419	1.1837	0.377604	-3.13477	0.00171988	0.00742561
AT2G36145	633.871	1.20615	0.194108	-6.2138	5.17183e-10	1.55506e-08
AT2G36160	2811.89	1.21528	0.172445	-7.04737	1.82336e-12	9.57895e-11
AT2G36170	1130.38	1.206	0.182396	-6.61201	3.79128e-11	1.47158e-09
AT2G36530	19197.5	1.01167	0.300039	-3.37178	0.000746837	0.00370312
AT2G36620	1231.48	1.08762	0.197972	-5.49381	3.93354e-08	7.31365e-07
AT2G36830	2503.64	1.02913	0.396346	-2.59655	0.0094164	0.0299263
AT2G36930	1417.38	1.41103	0.201229	-7.01205	2.34843e-12	1.20939e-10
AT2G37025	166.825	2.09721	0.46871	-4.47444	7.66116e-06	7.31626e-05
AT2G37120	258.452	1.00298	0.297882	-3.36703	0.000759837	0.00375806
AT2G37190	2069.21	1.27867	0.182623	-7.00166	2.52945e-12	1.2857e-10
AT2G37260	154.637	1.08867	0.451785	-2.4097	0.0159658	0.0458624
AT2G37270	1858.62	1.57884	0.1366	-11.5581	6.71867e-31	1.43431e-27
AT2G37390	63.7506	1.01672	0.313628	-3.24179	0.0011878	0.0054415
AT2G37430	57.4982	3.94308	0.814362	-4.84193	1.28585e-06	1.57351e-05
AT2G37470	371.213	1.31969	0.271883	-4.8539	1.21058e-06	1.49779e-05
AT2G37510	82.7028	1.27589	0.26298	-4.85166	1.22431e-06	1.51159e-05
AT2G37620	368.82	1.55537	0.24829	-6.26433	3.74427e-10	1.16614e-08
AT2G37690	760.005	1.10433	0.149989	-7.36278	1.80121e-13	1.17494e-11
AT2G37940	1886.53	1.21292	0.296612	-4.08925	4.3277e-05	0.000328254
AT2G38250	94.9237	1.59854	0.51491	-3.1045	0.00190604	0.00805751
AT2G38350	4.96826	5.60716	2.10094	-2.66888	0.00761047	0.0251253
AT2G38360	177.506	1.01732	0.36768	-2.76686	0.0056599	0.0196964
AT2G38400	666.532	1.10049	0.360792	-3.0502	0.00228689	0.00933966
AT2G38530	1281.98	1.82057	0.493267	-3.69084	0.000223517	0.00134932
AT2G38750	237.855	2.08475	0.294974	-7.06758	1.57656e-12	8.41416e-11
AT2G38870	564.424	2.39363	0.354009	-6.76151	1.36564e-11	5.94977e-10
AT2G38920	5.47987	5.13762	2.04795	-2.50867	0.0121186	0.036725
AT2G39200	93.203	2.38808	0.952083	-2.50828	0.0121322	0.0367567
AT2G39310	880.778	1.17883	0.328987	-3.5832	0.000339404	0.00192146
AT2G39390	586.978	1.53972	0.198637	-7.75139	9.08887e-15	7.64996e-13
AT2G39460	3241.32	1.11996	0.177649	-6.3043	2.89491e-10	9.3125e-09
AT2G39660	1090.66	1.36014	0.252191	-5.39329	6.91809e-08	1.21965e-06
AT2G39880	42.3961	1.15496	0.472249	-2.44565	0.0144591	0.0423846
AT2G39900	300.308	1.55494	0.29624	-5.24893	1.52989e-07	2.46577e-06
AT2G40010	112.375	1.17408	0.220936	-5.31413	1.07168e-07	1.80275e-06
AT2G40205	181.397	2.04911	0.302011	-6.78488	1.16184e-11	5.14781e-10
AT2G40510	929.096	1.19494	0.154053	-7.7567	8.71662e-15	7.38713e-13
AT2G40765	738.538	1.20259	0.196267	-6.1273	8.93801e-10	2.53186e-08
AT2G40955	46.5038	2.0495	0.42078	-4.87072	1.11193e-06	1.3889e-05
AT2G41110	863.931	1.6688	0.339694	-4.91266	8.98512e-07	1.15441e-05
AT2G41240	254.105	12.0498	1.75399	-6.86992	6.42365e-12	3.02298e-10
AT2G41340	73.0658	1.27922	0.310772	-4.11627	3.8505e-05	0.00029695
AT2G41480	20.4465	2.73724	1.15271	-2.37462	0.0175671	0.0495351
AT2G41650	526.505	1.20846	0.184582	-6.54702	5.86954e-11	2.19742e-09
AT2G41730	999.768	3.3981	0.290336	-11.704	1.21564e-31	2.85468e-28
AT2G41840	4801.07	1.20439	0.154726	-7.78403	7.02512e-15	6.15563e-13
AT2G41905	67.22	1.81032	0.436903	-4.14353	3.42e-05	0.000266994
AT2G41990	75.761	2.11652	0.701553	-3.01691	0.00255363	0.0102385
AT2G42065	155.518	4.65701	0.790624	-5.8903	3.85507e-09	9.29451e-08
AT2G42110	29.4681	1.93872	0.739311	-2.62234	0.00873289	0.0281657
AT2G42210	1092.7	1.19042	0.176511	-6.74413	1.5395e-11	6.59711e-10
AT2G42220	2011.19	1.52099	0.332245	-4.57791	4.69641e-06	4.78878e-05
AT2G42530	210.407	1.77781	0.261659	-6.7944	1.08763e-11	4.8649e-10
AT2G42540	408.356	1.87444	0.363749	-5.15311	2.56204e-07	3.84683e-06
AT2G42570	205.56	1.11911	0.301414	-3.71288	0.000204914	0.00125117
AT2G42580	1505.39	1.16731	0.367172	-3.17918	0.00147691	0.0065229
AT2G42740	282.16	1.17542	0.224904	-5.22634	1.72903e-07	2.73052e-06
AT2G42840	1798.68	1.0502	0.424695	-2.47284	0.0134045	0.0399515
AT2G42910	851.188	1.1405	0.135857	-8.39484	4.6652e-17	6.80453e-15
AT2G43100	689.832	4.17372	0.501109	-8.32896	8.15539e-17	1.10701e-14
AT2G43120	106.213	1.28455	0.435079	-2.95246	0.00315256	0.012179
AT2G43290	609.469	1.51606	0.332162	-4.56422	5.01357e-06	5.07254e-05
AT2G43460	1287.06	1.51727	0.211284	-7.18117	6.91179e-13	3.93002e-11
AT2G43550	181.201	2.20594	0.390994	-5.64188	1.68206e-08	3.45277e-07
AT2G43720	95.2684	1.35729	0.371122	-3.65727	0.000254913	0.00151012
AT2G43780	200.245	1.15956	0.245058	-4.7318	2.22543e-06	2.53688e-05
AT2G44040	403.242	1.83779	0.241344	-7.61483	2.64039e-14	2.02629e-12
AT2G44050	768.293	1.00189	0.142693	-7.02133	2.19771e-12	1.13927e-10
AT2G44070	6.39337	6.19335	2.17927	-2.84194	0.00448403	0.0162724
AT2G44120	4365.03	1.33236	0.117019	-11.3859	4.91506e-30	8.24431e-27
AT2G44525	222.177	1.13764	0.231296	-4.91855	8.71897e-07	1.12746e-05
AT2G44620	511.168	1.07233	0.244919	-4.3783	1.19607e-05	0.000107374
AT2G44640	752.38	1.08985	0.187171	-5.82274	5.78899e-09	1.34198e-07
AT2G44650	1011.71	1.1392	0.182913	-6.22807	4.72217e-10	1.43085e-08
AT2G44860	725.928	1.01402	0.183449	-5.52756	3.24711e-08	6.15928e-07
AT2G44880	50.7076	1.11294	0.33394	-3.33275	0.000859927	0.00416056
AT2G45680	167.768	40.0986	4.27655	-9.3764	6.82606e-21	2.27594e-18
AT2G45750	58.3469	1.23289	0.378923	-3.25367	0.00113924	0.00526321
AT2G45760	21.6694	2.0224	0.635919	-3.18027	0.00147137	0.00650454
AT2G46280	2836.58	1.05749	0.120448	-8.7797	1.63905e-18	3.3181e-16
AT2G46290	65.2257	1.61158	0.346412	-4.65221	3.28403e-06	3.53432e-05
AT2G46400	364.268	2.09706	0.61984	-3.38323	0.000716386	0.00357807
AT2G46630	267.356	1.50786	0.321764	-4.68624	2.7827e-06	3.06934e-05
AT2G46650	541.18	2.2167	0.270969	-8.18063	2.82363e-16	3.47158e-14
AT2G46780	210.51	1.0742	0.295392	-3.63651	0.000276352	0.00161593
AT2G46820	7156.04	1.25129	0.238833	-5.23916	1.61306e-07	2.57998e-06
AT2G47000	9839.22	1.78496	0.329811	-5.41205	6.23058e-08	1.11011e-06
AT2G47060	863.291	1.69522	0.218042	-7.77475	7.55984e-15	6.47988e-13
AT2G47380	530.83	1.06702	0.219955	-4.85109	1.22784e-06	1.51436e-05
AT2G47485	15.8361	1.22721	0.474907	-2.5841	0.00976325	0.0308212
AT2G47520	80.7934	3.38566	0.849761	-3.98425	6.76927e-05	0.00048025
AT2G47610	3779.02	1.30689	0.117196	-11.1513	7.05636e-29	1.1047e-25
AT2G47690	282.591	1.33443	0.225145	-5.92698	3.08559e-09	7.68387e-08
AT2G47750	113.004	2.13393	0.639494	-3.3369	0.000847186	0.00410873
AT2G47780	44.3672	1.64103	0.432364	-3.79548	0.000147359	0.000943151
AT2G47880	97.9991	1.19121	0.271115	-4.39375	1.11411e-05	0.000100703
AT2G48090	58.9718	1.64451	0.346939	-4.74005	2.13662e-06	2.44275e-05
AT3G01205	573.239	1.00362	0.349479	-2.87176	0.00408194	0.0150643
AT3G01220	25.5904	2.01894	0.609225	-3.31394	0.00091991	0.00439874
AT3G01313	5.0134	2.78076	1.0978	-2.53303	0.0113083	0.0347251
AT3G01600	336.08	3.78278	0.403903	-9.36555	7.56526e-21	2.46743e-18
AT3G01630	6.57796	2.53228	0.904787	-2.79876	0.00512995	0.0181974
AT3G01820	934.666	1.06508	0.174505	-6.1034	1.03834e-09	2.88561e-08
AT3G02020	1551.09	3.46294	0.453002	-7.64442	2.09892e-14	1.65267e-12
AT3G02080	2716.15	1.07981	0.166363	-6.49068	8.54504e-11	3.09665e-09
AT3G02140	282.501	1.96334	0.548061	-3.58233	0.000340538	0.00192602
AT3G02230	1527.35	1.37513	0.216662	-6.34691	2.19681e-10	7.29669e-09
AT3G02240	8.74172	4.86374	1.73066	-2.81033	0.0049491	0.0176837
AT3G02535	29.0339	1.27074	0.534326	-2.3782	0.0173973	0.0491688
AT3G02560	2083.29	1.12318	0.153543	-7.31511	2.57165e-13	1.60186e-11
AT3G02640	161.576	1.16205	0.385624	-3.01343	0.00258315	0.010331
AT3G02820	108.268	1.57543	0.38602	-4.08122	4.48005e-05	0.000337088
AT3G02880	1025.02	1.1183	0.238352	-4.69181	2.70803e-06	3.00391e-05
AT3G03060	369.056	1.46083	0.175237	-8.3363	7.66537e-17	1.04655e-14
AT3G03130	101.203	1.37162	0.399885	-3.43003	0.000603524	0.00309647
AT3G03190	63.3037	6.06751	1.08014	-5.61731	1.93951e-08	3.92297e-07
AT3G03200	39.22	3.72124	1.33953	-2.77803	0.00546902	0.0191657
AT3G03270	327.391	2.77567	0.314389	-8.82878	1.0582e-18	2.23871e-16
AT3G03600	384.175	1.08819	0.155685	-6.98969	2.75498e-12	1.38831e-10
AT3G03630	499.52	1.20272	0.212473	-5.66058	1.50858e-08	3.14618e-07
AT3G03780	2990.54	1.75784	0.239553	-7.33799	2.16819e-13	1.37983e-11
AT3G04120	17492.1	1.48792	0.20144	-7.38642	1.50836e-13	9.92177e-12
AT3G04220	83.359	1.93095	0.634329	-3.04409	0.00233387	0.0095003
AT3G04230	266.424	1.06845	0.237791	-4.49324	7.01467e-06	6.79e-05
AT3G04400	3898.92	1.09289	0.227666	-4.80042	1.58336e-06	1.87978e-05
AT3G04620	46.5172	1.12908	0.334185	-3.37861	0.000728533	0.00362538
AT3G04840	4250.65	1.29709	0.140356	-9.24142	2.43257e-20	7.61655e-18
AT3G04920	1991.69	1.33367	0.172712	-7.72195	1.14565e-14	9.43975e-13
AT3G04950	92.0612	1.01411	0.228348	-4.44107	8.95142e-06	8.36475e-05
AT3G05320	161.761	2.61098	0.525441	-4.96913	6.72527e-07	8.99371e-06
AT3G05490	693.221	1.92653	0.376051	-5.12306	3.00615e-07	4.42592e-06
AT3G05500	504.178	1.4458	0.276092	-5.23666	1.63504e-07	2.60792e-06
AT3G05550	4.98402	6.35939	2.38514	-2.66625	0.00767016	0.0253011
AT3G05560	1391.4	1.48284	0.17415	-8.51475	1.66953e-17	2.71441e-15
AT3G05580	336.611	1.31491	0.320312	-4.10508	4.04171e-05	0.000308956
AT3G05590	3841.11	1.17751	0.137282	-8.57734	9.70955e-18	1.71436e-15
AT3G05640	151.834	1.30079	0.447338	-2.90785	0.00363924	0.0137242
AT3G05727	821.064	3.38629	0.550836	-6.14755	7.8688e-10	2.2645e-08
AT3G05730	788.927	1.97024	0.483143	-4.07796	4.54322e-05	0.000340531
AT3G05800	76.8987	1.12986	0.406918	-2.77662	0.00549274	0.0192287
AT3G05810	178.621	1.63836	0.247088	-6.63069	3.3412e-11	1.31868e-09
AT3G05880	809.867	1.22741	0.270245	-4.54184	5.5764e-06	5.55818e-05
AT3G05945	161.253	1.39075	0.324484	-4.28604	1.8189e-05	0.000155321
AT3G05955	20.269	4.25666	0.79634	-5.34528	9.0276e-08	1.54291e-06
AT3G06320	172.111	1.88779	0.307433	-6.14048	8.22704e-10	2.35892e-08
AT3G06610	317.788	1.03069	0.178742	-5.76639	8.09871e-09	1.82167e-07
AT3G06655	18.8854	5.45468	0.987626	-5.52302	3.33231e-08	6.2904e-07
AT3G06680	347.065	1.14636	0.182991	-6.26456	3.73887e-10	1.166e-08
AT3G06730	414.681	1.13884	0.184328	-6.17835	6.47736e-10	1.90135e-08
AT3G06770	388.718	1.33848	0.250178	-5.35013	8.78905e-08	1.51093e-06
AT3G07110	2198.65	1.44828	0.159602	-9.07431	1.14402e-19	3.12384e-17
AT3G07315	33.9167	7.28429	3.06368	-2.37762	0.0174246	0.0492099
AT3G07430	1304.51	1.05616	0.164851	-6.40675	1.48653e-10	5.08865e-09
AT3G07460	1633.89	1.41114	0.30605	-4.61081	4.01112e-06	4.17708e-05
AT3G07470	1388.8	1.3515	0.331263	-4.07985	4.50646e-05	0.000338424
AT3G07480	802.305	1.35537	0.150532	-9.00386	2.17911e-19	5.50238e-17
AT3G07568	154.458	1.02375	0.257454	-3.97643	6.99569e-05	0.000493333
AT3G07750	215.25	1.13979	0.204653	-5.56936	2.5568e-08	5.03026e-07
AT3G07910	282.113	1.1973	0.208969	-5.72957	1.00686e-08	2.22637e-07
AT3G08005	5.40814	6.33208	1.40728	-4.49952	6.81065e-06	6.61547e-05
AT3G08520	490.172	1.95458	0.319264	-6.12215	9.23208e-10	2.60573e-08
AT3G08590	5186.73	1.19641	0.242796	-4.92763	8.32332e-07	1.08346e-05
AT3G08700	8.91808	6.29397	2.46664	-2.55164	0.0107217	0.033273
AT3G08740	2374.8	1.05544	0.185122	-5.70134	1.18869e-08	2.55389e-07
AT3G09190	47.7359	1.31231	0.367654	-3.5694	0.000357793	0.0020098
AT3G09270	191.042	1.15397	0.36711	-3.14339	0.00167	0.00725027
AT3G09430	33.0726	1.42281	0.506545	-2.80886	0.00497169	0.0177389
AT3G09500	2446.73	1.23215	0.194956	-6.32013	2.61341e-10	8.52371e-09
AT3G09820	2715.41	1.19928	0.208755	-5.74492	9.1966e-09	2.05484e-07
AT3G09870	41.8095	3.01652	0.642519	-4.69483	2.66825e-06	2.96398e-05
AT3G10110	116.75	1.58901	0.256692	-6.19034	6.00341e-10	1.77554e-08
AT3G10290	11.4119	3.58299	1.36273	-2.62927	0.00855684	0.0277159
AT3G10300	1190.43	1.07608	0.341545	-3.15063	0.00162921	0.00709019
AT3G10610	448.08	1.2664	0.131533	-9.62801	6.08992e-22	2.60017e-19
AT3G10660	109.618	1.9312	0.306896	-6.29269	3.12006e-10	1.00093e-08
AT3G10720	1916.44	2.19004	0.3991	-5.48746	4.07763e-08	7.56358e-07
AT3G10870	157.079	1.44334	0.278501	-5.18252	2.18904e-07	3.34887e-06
AT3G10920	1905.69	1.02699	0.165193	-6.21692	5.07022e-10	1.52646e-08
AT3G10940	292.018	1.25722	0.29273	-4.29482	1.74832e-05	0.000150332
AT3G10985	2713.12	1.55187	0.339866	-4.56614	4.96793e-06	5.03504e-05
AT3G11120	356.149	1.93862	0.350344	-5.53347	3.13961e-08	5.9941e-07
AT3G11150	30.826	2.83563	0.623073	-4.55104	5.33822e-06	5.35487e-05
AT3G11390	2.20479	4.07034	1.69861	-2.39628	0.0165626	0.0472302
AT3G11420	615.456	1.16701	0.312069	-3.73959	0.000184324	0.00114208
AT3G11500	212.758	1.07958	0.232348	-4.6464	3.3778e-06	3.62031e-05
AT3G11510	2679.31	1.19728	0.208964	-5.72961	1.0066e-08	2.22637e-07
AT3G11520	53.6693	1.34111	0.463674	-2.89234	0.0038238	0.0142735
AT3G11630	6631.96	1.30295	0.20971	-6.21312	5.19437e-10	1.55984e-08
AT3G12110	200.039	1.32629	0.387745	-3.42052	0.000625009	0.00318998
AT3G12700	325.488	1.04389	0.333116	-3.13372	0.00172608	0.00744419
AT3G12860	85.1296	1.72529	0.343805	-5.01823	5.21484e-07	7.1782e-06
AT3G12965	118.462	1.2377	0.308562	-4.0112	6.04118e-05	0.000434161
AT3G12970	79.3733	1.16573	0.322111	-3.61903	0.000295706	0.00171205
AT3G13404	3.32516	5.55193	2.2701	-2.44568	0.014458	0.0423846
AT3G13432	9.09614	5.58227	1.75884	-3.17383	0.00150442	0.00662821
AT3G13470	2258	1.01013	0.186796	-5.40767	6.38515e-08	1.13679e-06
AT3G13520	666.347	1.69265	0.363808	-4.6526	3.27781e-06	3.52925e-05
AT3G13600	85.1858	2.87649	0.532649	-5.40035	6.65117e-08	1.17879e-06
AT3G13710	160.664	1.06698	0.42049	-2.53748	0.0111654	0.0343686
AT3G13845	91.6371	1.1864	0.288275	-4.11553	3.86293e-05	0.000297713
AT3G13882	425.364	1.10848	0.12769	-8.68101	3.92275e-18	7.48926e-16
AT3G14060	96.3793	1.07199	0.348993	-3.07165	0.00212877	0.00881191
AT3G14390	742.575	1.0111	0.143616	-7.04031	1.91815e-12	9.96548e-11
AT3G14450	105.105	1.54573	0.32157	-4.80684	1.53335e-06	1.83059e-05
AT3G14550	71.7079	1.18654	0.37926	-3.12856	0.00175664	0.007551
AT3G14735	102.22	2.29261	0.823039	-2.78554	0.00534386	0.0188084
AT3G14870	357.741	1.88206	0.321744	-5.84956	4.92861e-09	1.15971e-07
AT3G15060	344.91	1.37845	0.327364	-4.21077	2.54504e-05	0.000206371
AT3G15190	2850.86	1.24303	0.162721	-7.63903	2.18862e-14	1.70749e-12
AT3G15356	1730.51	2.42553	0.973512	-2.49152	0.0127197	0.0382307
AT3G15357	30.8614	2.64141	0.533175	-4.95412	7.26585e-07	9.62178e-06
AT3G15520	832.61	1.03017	0.251612	-4.09428	4.23479e-05	0.000322352
AT3G15540	26.7636	1.92986	0.623985	-3.0928	0.00198276	0.00833236
AT3G15650	82.52	1.73279	0.500861	-3.45963	0.000540917	0.00282378
AT3G15720	51.3777	1.76831	0.378858	-4.66746	3.04939e-06	3.31983e-05
AT3G16240	7488.87	1.76392	0.423976	-4.16042	3.17659e-05	0.000249986
AT3G16860	400.256	1.44122	0.461215	-3.12484	0.00177902	0.00763183
AT3G17830	187.116	1.01024	0.20263	-4.98564	6.1758e-07	8.32051e-06
AT3G18130	1030.98	1.43342	0.131349	-10.9131	9.98175e-28	1.06546e-24
AT3G18510	32.6627	1.47408	0.386131	-3.81757	0.00013477	0.000874739
AT3G18560	59.7031	1.01419	0.375596	-2.7002	0.0069297	0.0233171
AT3G18600	745.46	1.14177	0.157171	-7.2645	3.74428e-13	2.26616e-11
AT3G18610	72.787	1.46622	0.399555	-3.66963	0.0002429	0.00144956
AT3G18710	150.12	1.49629	0.341031	-4.38753	1.14646e-05	0.000103388
AT3G18740	1276.96	1.29515	0.237802	-5.44632	5.14219e-08	9.37531e-07
AT3G18760	205.456	1.12448	0.200924	-5.59652	2.18695e-08	4.36358e-07
AT3G19030	1558.41	1.16648	0.295596	-3.94619	7.94053e-05	0.000550864
AT3G19040	14.1338	2.47096	0.890745	-2.77404	0.00553654	0.0193445
AT3G19200	36.8168	1.21011	0.441028	-2.74383	0.00607265	0.0208547
AT3G19210	117.471	1.09139	0.291341	-3.7461	0.000179605	0.00111845
AT3G19615	8.99176	2.6487	1.04991	-2.52279	0.0116429	0.0355354
AT3G19680	2364.87	1.53396	0.521987	-2.9387	0.00329591	0.0126385
AT3G19710	1945	4.72912	0.7181	-6.5856	4.53047e-11	1.73555e-09
AT3G20362	10.7557	7.80359	2.71759	-2.87152	0.00408509	0.0150691
AT3G20370	217.797	1.59108	0.375087	-4.24191	2.21629e-05	0.000184489
AT3G20390	2114.53	1.46592	0.195013	-7.51703	5.60349e-14	4.0739e-12
AT3G20470	96.9794	1.26939	0.422481	-3.00462	0.00265916	0.0105678
AT3G20710	14.6731	1.93275	0.702435	-2.75151	0.0059322	0.0204621
AT3G20790	769.496	1.0166	0.158975	-6.39471	1.60847e-10	5.45835e-09
AT3G20978	23.6675	2.85431	0.948424	-3.00953	0.00261656	0.010432
AT3G21070	759.239	1.77579	0.290261	-6.11791	9.48093e-10	2.66635e-08
AT3G21090	150.078	1.00323	0.288163	-3.48147	0.000498678	0.00263274
AT3G21460	6.50268	3.88916	1.37096	-2.83682	0.00455647	0.0165021
AT3G21510	35.8149	1.60945	0.633365	-2.54111	0.0110501	0.0341237
AT3G21720	556.018	9.14364	2.63039	-3.47615	0.000508671	0.00267888
AT3G21805	147.267	1.85301	0.473834	-3.91067	9.20388e-05	0.000625571
AT3G21950	105.194	1.17851	0.335976	-3.50771	0.000451978	0.0024238
AT3G22121	3100.97	28.4009	4.04986	-7.01282	2.33556e-12	1.2054e-10
AT3G22230	1805.08	1.0848	0.215902	-5.02447	5.04827e-07	6.99401e-06
AT3G22310	949.35	1.17674	0.248169	-4.74168	2.11958e-06	2.42445e-05
AT3G22370	3728.52	1.68607	0.297921	-5.65945	1.51863e-08	3.16433e-07
AT3G22660	232.415	1.00113	0.158308	-6.32392	2.55013e-10	8.3289e-09
AT3G22740	299.904	5.29015	0.675032	-7.83689	4.6185e-15	4.1875e-13
AT3G22850	613.356	1.08597	0.263235	-4.12546	3.69992e-05	0.000286372
AT3G22890	10189.3	1.18287	0.248587	-4.75836	1.95169e-06	2.25327e-05
AT3G23230	22.8289	3.81293	0.86321	-4.41716	1.00007e-05	9.16655e-05
AT3G23325	82.618	1.08068	0.370785	-2.91459	0.00356159	0.0134855
AT3G23390	689.008	1.27806	0.150665	-8.48279	2.19855e-17	3.44191e-15
AT3G23620	723.879	1.13527	0.173928	-6.52723	6.69981e-11	2.48942e-09
AT3G23805	139.031	1.17534	0.390666	-3.00856	0.00262486	0.0104545
AT3G23810	2675.92	1.13977	0.311082	-3.66388	0.000248423	0.00147914
AT3G23830	274.482	1.76236	0.229401	-7.68243	1.56096e-14	1.264e-12
AT3G23880	207.507	1.12101	0.348542	-3.21627	0.0012987	0.00587084
AT3G23940	2124.75	1.08888	0.132572	-8.21351	2.14813e-16	2.73868e-14
AT3G23990	2893.38	1.07479	0.149068	-7.21008	5.59176e-13	3.23427e-11
AT3G24420	252.615	3.73347	0.479415	-7.78756	6.8318e-15	6.03125e-13
AT3G25100	52.3867	1.36863	0.425403	-3.21725	0.00129427	0.0058584
AT3G25250	279.332	2.55437	0.45055	-5.66945	1.43253e-08	3.00358e-07
AT3G25520	8842.51	1.25495	0.159872	-7.84971	4.17001e-15	3.81028e-13
AT3G25780	352.318	1.62224	0.491528	-3.30041	0.000965453	0.00457737
AT3G25900	148.247	2.07444	0.474468	-4.37214	1.23035e-05	0.000109982
AT3G25920	6235.03	1.24291	0.171442	-7.24973	4.17608e-13	2.49534e-11
AT3G25970	48.8856	1.75173	0.359414	-4.87385	1.09445e-06	1.36998e-05
AT3G26060	2756.97	1.30146	0.242907	-5.35783	8.42264e-08	1.45326e-06
AT3G26450	603.596	1.43793	0.508926	-2.82542	0.00472182	0.0170023
AT3G26710	1265.88	1.12971	0.182895	-6.17681	6.54105e-10	1.91765e-08
AT3G26760	23.6031	3.82649	0.793843	-4.82021	1.43407e-06	1.72876e-05
AT3G26980	614.815	1.83789	0.338236	-5.43376	5.51784e-08	9.98269e-07
AT3G27060	1126.73	1.21506	0.199001	-6.10579	1.02295e-09	2.85636e-08
AT3G27160	2106.28	1.57194	0.275566	-5.7044	1.16754e-08	2.51305e-07
AT3G27280	584.576	1.36524	0.16777	-8.1376	4.0319e-16	4.64714e-14
AT3G27360	110.295	1.39299	0.463058	-3.00824	0.00262768	0.0104622
AT3G27400	162.43	1.48799	0.331157	-4.49332	7.01204e-06	6.79e-05
AT3G27920	26.6206	1.6903	0.658446	-2.5671	0.0102553	0.0321314
AT3G27960	364.14	1.28259	0.314408	-4.07937	4.51575e-05	0.000338905
AT3G28170	131.026	1.14042	0.47684	-2.39163	0.0167739	0.0477226
AT3G28220	707.554	2.43792	0.546457	-4.46133	8.14542e-06	7.69115e-05
AT3G28290	633.698	2.48851	0.341211	-7.29317	3.0275e-13	1.85626e-11
AT3G28300	630.395	2.48058	0.34118	-7.27058	3.57934e-13	2.17193e-11
AT3G28340	302.827	2.27775	0.618368	-3.68348	0.000230069	0.00138354
AT3G28900	1025.41	1.18189	0.196843	-6.00426	1.92204e-09	5.00947e-08
AT3G29000	361.998	1.42303	0.55332	-2.57181	0.0101169	0.0317741
AT3G29250	241.124	2.26094	0.35692	-6.33458	2.37984e-10	7.81621e-09
AT3G29360	2786.94	1.53758	0.247697	-6.20748	5.38397e-10	1.61471e-08
AT3G29370	21.3241	3.00252	1.08131	-2.77673	0.00549084	0.0192249
AT3G30775	7109.92	2.13319	0.749397	-2.84654	0.00441967	0.016096
AT3G43250	12.1393	2.8231	0.85417	-3.30508	0.000949502	0.00451542
AT3G43270	505.256	1.68257	0.223951	-7.5131	5.77453e-14	4.15961e-12
AT3G43810	1119.55	1.19492	0.210037	-5.68912	1.27694e-08	2.72604e-07
AT3G43960	54.9692	1.4253	0.421532	-3.38123	0.000721621	0.00359897
AT3G43980	244.123	1.00369	0.244186	-4.11036	3.95036e-05	0.000303257
AT3G44010	1309.26	1.09083	0.215978	-5.05068	4.40229e-07	6.22016e-06
AT3G44120	15.5623	2.37717	0.654144	-3.63402	0.000279043	0.00162963
AT3G44300	7426.68	1.01099	0.362062	-2.7923	0.00523349	0.018506
AT3G44550	42.7164	1.90326	0.729117	-2.61036	0.00904458	0.0289918
AT3G44590	319.894	1.57281	0.205596	-7.65001	2.00967e-14	1.58899e-12
AT3G44735	127.036	1.29345	0.414491	-3.12056	0.00180507	0.00772103
AT3G44750	1170.35	1.47458	0.137325	-10.7379	6.7579e-27	6.10368e-24
AT3G44890	2651.9	1.40916	0.174847	-8.0594	7.66723e-16	8.41353e-14
AT3G45430	31.2414	1.37226	0.469767	-2.92114	0.00348753	0.0132585
AT3G45610	35.9074	1.03752	0.398811	-2.60152	0.00928109	0.0295924
AT3G45730	593.644	2.4635	0.372884	-6.60659	3.93265e-11	1.52393e-09
AT3G45930	127.246	1.52887	0.359492	-4.25287	2.1105e-05	0.000176625
AT3G45970	813.269	4.19735	0.824989	-5.08777	3.62302e-07	5.21639e-06
AT3G46000	882.771	1.11991	0.223437	-5.01217	5.38198e-07	7.36509e-06
AT3G46020	50.6971	1.19939	0.357464	-3.35527	0.000792873	0.00389111
AT3G46090	130.641	2.66444	0.604508	-4.40762	1.04513e-05	9.52553e-05
AT3G46320	136.652	1.51538	0.375944	-4.03085	5.55756e-05	0.000405683
AT3G46430	765.431	1.09064	0.176905	-6.16513	7.04263e-10	2.05189e-08
AT3G46560	218.872	1.61237	0.290532	-5.54974	2.86099e-08	5.52959e-07
AT3G46845	119.091	1.15361	0.458822	-2.51428	0.0119275	0.0362362
AT3G46940	156.639	1.70483	0.264092	-6.45541	1.07923e-10	3.81107e-09
AT3G47340	7866.8	2.82782	0.912001	-3.10068	0.00193077	0.0081474
AT3G47370	850.41	1.50769	0.168967	-8.92296	4.53984e-19	1.05554e-16
AT3G47840	85.4117	1.21387	0.241672	-5.02278	5.09284e-07	7.03915e-06
AT3G47965	74.4211	1.47063	0.391583	-3.75561	0.000172919	0.00108284
AT3G48100	108.204	2.06484	0.29457	-7.00966	2.38896e-12	1.2275e-10
AT3G48115	680.647	1.57978	0.241268	-6.54781	5.83869e-11	2.19402e-09
AT3G48140	2618.51	1.20404	0.268691	-4.48113	7.42491e-06	7.12834e-05
AT3G48350	155.936	1.14725	0.33308	-3.44435	0.00057243	0.00296414
AT3G48410	113.829	1.04765	0.225203	-4.65202	3.28702e-06	3.53592e-05
AT3G48570	164.286	1.10538	0.239995	-4.60585	4.10794e-06	4.27033e-05
AT3G48730	2496.26	1.19148	0.178082	-6.69063	2.22213e-11	9.12277e-10
AT3G48930	2221.36	1.44876	0.183957	-7.87557	3.392e-15	3.17347e-13
AT3G49010	4152.07	1.16596	0.1311	-8.89365	5.91333e-19	1.33522e-16
AT3G49170	177.779	1.02775	0.238207	-4.31451	1.59956e-05	0.00013876
AT3G49320	223.085	1.14961	0.248352	-4.62897	3.67482e-06	3.87672e-05
AT3G49680	1391.44	1.33187	0.112044	-11.8871	1.38143e-32	3.60447e-29
AT3G50130	4.38325	6.45322	2.38353	-2.70742	0.00678093	0.0228953
AT3G50450	7.00733	3.66895	1.06481	-3.44564	0.000569699	0.0029526
AT3G50910	949.389	1.14186	0.178027	-6.41398	1.41767e-10	4.87427e-09
AT3G50930	2369.94	1.53483	0.414305	-3.7046	0.000211722	0.00128726
AT3G51240	472.972	1.89675	0.562012	-3.37493	0.000738337	0.00366794
AT3G51280	149.824	1.25147	0.400172	-3.12733	0.00176404	0.00757864
AT3G51470	83.5465	1.36032	0.366919	-3.7074	0.000209398	0.00127622
AT3G51720	152.62	1.04448	0.336124	-3.10741	0.00188732	0.00799352
AT3G51870	584.031	1.16769	0.137716	-8.47895	2.27232e-17	3.53383e-15
AT3G52300	2244.29	1.06569	0.126139	-8.44848	2.95111e-17	4.50006e-15
AT3G52580	627.162	1.05694	0.160739	-6.57549	4.84944e-11	1.8457e-09
AT3G52590	3672.94	1.32881	0.163916	-8.10661	5.2052e-16	5.79307e-14
AT3G52630	42.5938	1.44763	0.44254	-3.27118	0.001071	0.00498715
AT3G52870	1096.56	1.05021	0.226353	-4.63968	3.48954e-06	3.71969e-05
AT3G52930	6683.45	1.34348	0.190768	-7.0425	1.88819e-12	9.83157e-11
AT3G52960	2363.18	1.75174	0.229741	-7.62482	2.44376e-14	1.89396e-12
AT3G53232	13.2677	1.74948	0.578471	-3.02432	0.00249191	0.0100341
AT3G53430	2550.12	1.27549	0.150343	-8.48385	2.17868e-17	3.43368e-15
AT3G53630	969.699	1.07675	0.218322	-4.93195	8.14139e-07	1.06332e-05
AT3G53740	964.507	1.42449	0.158615	-8.9808	2.68795e-19	6.50734e-17
AT3G53750	399.359	1.31006	0.226151	-5.79283	6.92105e-09	1.581e-07
AT3G53890	863.369	1.6093	0.235173	-6.84306	7.75175e-12	3.60464e-10
AT3G53900	292.892	1.50271	0.253834	-5.92005	3.21853e-09	7.95586e-08
AT3G54020	235.618	1.72059	0.312555	-5.50492	3.6933e-08	6.90524e-07
AT3G54030	429.642	1.11625	0.24862	-4.48978	7.12965e-06	6.88711e-05
AT3G54090	926.469	1.20435	0.152154	-7.91533	2.46599e-15	2.38308e-13
AT3G54110	1134.07	1.11158	0.216273	-5.1397	2.75172e-07	4.09756e-06
AT3G54150	429.499	1.41867	0.578658	-2.45166	0.0142198	0.0418712
AT3G54160	29.6595	2.15868	0.51683	-4.17677	2.95674e-05	0.000235127
AT3G54180	57.0689	1.32885	0.47301	-2.80935	0.00496423	0.0177193
AT3G54366	544.919	1.02251	0.271127	-3.77135	0.000162365	0.00102771
AT3G54470	558.219	1.32299	0.207748	-6.36822	1.91235e-10	6.44299e-09
AT3G54520	11.7499	5.37669	1.88247	-2.8562	0.00428749	0.0156951
AT3G54530	98.7274	3.89917	0.867442	-4.49502	6.95645e-06	6.74477e-05
AT3G54560	281.759	1.40932	0.350356	-4.02254	5.75744e-05	0.000417419
AT3G54600	692.463	1.54599	0.291921	-5.29593	1.18413e-07	1.97493e-06
AT3G54650	616.423	1.10406	0.262867	-4.20006	2.66846e-05	0.000214748
AT3G55420	208.778	1.05274	0.286142	-3.67907	0.000234085	0.00140481
AT3G55430	2581.35	1.80083	0.314841	-5.7198	1.06651e-08	2.32976e-07
AT3G55500	65.2386	3.0502	0.596156	-5.11645	3.11345e-07	4.55817e-06
AT3G55750	1401.12	1.27176	0.220088	-5.7784	7.54163e-09	1.70946e-07
AT3G55840	225.277	2.75694	0.643577	-4.28377	1.83753e-05	0.000156627
AT3G55950	259.05	1.19362	0.416854	-2.86339	0.0041913	0.0154077
AT3G56000	87.3095	1.04264	0.267588	-3.89645	9.76144e-05	0.00065889
AT3G56020	485.411	2.09721	0.30252	-6.93248	4.13526e-12	2.01889e-10
AT3G56070	719.566	1.27331	0.229082	-5.55831	2.72399e-08	5.30851e-07
AT3G56340	1577.67	1.3457	0.179764	-7.48592	7.10479e-14	5.02536e-12
AT3G56360	1311.92	1.27701	0.311078	-4.10513	4.04089e-05	0.000308956
AT3G56880	1375.06	1.46461	0.410674	-3.56636	0.000361978	0.0020263
AT3G56970	122.232	10.7169	1.46522	-7.31421	2.58894e-13	1.60836e-11
AT3G56980	126.162	10.5144	1.91218	-5.49864	3.82739e-08	7.13889e-07
AT3G57290	2245.25	1.0353	0.105506	-9.81273	9.9251e-23	4.66142e-20
AT3G57320	160.151	1.10274	0.207675	-5.30992	1.09673e-07	1.84093e-06
AT3G57450	863.677	2.60205	0.504862	-5.15398	2.55015e-07	3.83142e-06
AT3G57530	3445.64	1.15257	0.34064	-3.38354	0.000715568	0.00357525
AT3G57560	514.887	1.17589	0.203382	-5.78169	7.39545e-09	1.68119e-07
AT3G57765	68.3556	8.38885	1.67362	-5.0124	5.37549e-07	7.36051e-06
AT3G57860	64.3271	1.23926	0.34918	-3.54907	0.000386587	0.00213354
AT3G57930	305.811	2.19122	0.46855	-4.6766	2.91675e-06	3.19319e-05
AT3G58150	189.96	2.5546	0.354651	-7.20316	5.88327e-13	3.39452e-11
AT3G58270	204.524	1.82057	0.266826	-6.82305	8.91249e-12	4.08773e-10
AT3G58540	5.08283	5.38807	2.01787	-2.67018	0.00758114	0.0250532
AT3G58610	8186.52	1.04556	0.112206	-9.31822	1.18308e-20	3.75435e-18
AT3G58700	743.725	1.12513	0.159722	-7.0443	1.86393e-12	9.74846e-11
AT3G58990	370.132	4.21041	0.450943	-9.3369	9.91917e-21	3.19085e-18
AT3G59080	798.876	1.51851	0.33952	-4.47252	7.73023e-06	7.37323e-05
AT3G59250	34.5438	1.8862	0.564353	-3.34223	0.000831093	0.00404572
AT3G59310	599.139	1.61023	0.284958	-5.65077	1.59726e-08	3.30472e-07
AT3G59350	2021.78	1.84458	0.438995	-4.20183	2.64767e-05	0.000213514
AT3G59540	1146.05	1.20354	0.236932	-5.07969	3.78058e-07	5.41999e-06
AT3G59890	192.949	1.68265	0.209106	-8.04687	8.49361e-16	9.23405e-14
AT3G59970	3893.81	1.09732	0.196599	-5.58152	2.3843e-08	4.72495e-07
AT3G60130	880.672	1.07024	0.362586	-2.95169	0.00316037	0.0122024
AT3G60210	459.145	1.06089	0.191681	-5.53465	3.11843e-08	5.95997e-07
AT3G60245	2193.75	1.52865	0.236725	-6.45748	1.06458e-10	3.77635e-09
AT3G60260	490.526	1.17253	0.273288	-4.29045	1.78309e-05	0.000152875
AT3G60550	33.7471	1.29696	0.513419	-2.52612	0.0115332	0.035274
AT3G60940	4.00505	6.04925	2.51234	-2.40781	0.0160485	0.0460549
AT3G61100	337.447	1.83497	0.254493	-7.2103	5.58275e-13	3.23427e-11
AT3G61113	16.9003	2.22839	0.697774	-3.19357	0.00140526	0.00625826
AT3G61640	260.58	1.96679	0.361668	-5.43812	5.38468e-08	9.77191e-07
AT3G61920	12.5881	2.11478	0.886034	-2.3868	0.0169958	0.0482021
AT3G62030	5950.56	1.79052	0.224315	-7.98217	1.43783e-15	1.44913e-13
AT3G62400	422.258	1.12701	0.178389	-6.31773	2.65425e-10	8.63294e-09
AT3G62460	184.676	1.10722	0.231686	-4.77898	1.76183e-06	2.06969e-05
AT3G62570	55.5884	1.09259	0.373788	-2.92302	0.00346654	0.0131958
AT3G62720	1000.07	1.54855	0.424153	-3.65092	0.000261305	0.00154216
AT3G62840	733.57	1.05112	0.204637	-5.13648	2.7993e-07	4.1605e-06
AT3G62870	5849.06	1.1812	0.128713	-9.17707	4.42986e-20	1.33367e-17
AT3G62920	37.9272	1.12494	0.437703	-2.5701	0.0101668	0.0319094
AT3G62960	8.2954	2.35024	0.738314	-3.18325	0.0014563	0.00644522
AT3G63110	201.22	1.6176	0.29354	-5.51066	3.57483e-08	6.69974e-07
AT3G63160	3048.29	1.88264	0.380038	-4.95382	7.27688e-07	9.62178e-06
AT4G00100	2875.22	1.22734	0.14365	-8.54396	1.29699e-17	2.21518e-15
AT4G00250	13.4974	3.09975	0.998767	-3.10357	0.00191198	0.00807829
AT4G00300	1094.6	1.01951	0.385935	-2.64166	0.00825008	0.0269004
AT4G00400	425.514	1.45173	0.330652	-4.39051	1.13086e-05	0.000102099
AT4G00810	890.961	1.36437	0.167742	-8.13374	4.16255e-16	4.76825e-14
AT4G00860	648.93	1.30977	0.225671	-5.80391	6.47873e-09	1.48719e-07
AT4G00880	262.543	1.15664	0.288778	-4.0053	6.19377e-05	0.000444384
AT4G00905	5.09088	6.03961	1.74653	-3.45807	0.000544058	0.00283725
AT4G00970	388.911	1.1713	0.402911	-2.9071	0.003648	0.0137506
AT4G01150	5513.95	1.31887	0.1952	-6.75653	1.41333e-11	6.13478e-10
AT4G01250	387.492	1.34865	0.447051	-3.01677	0.00255483	0.0102416
AT4G01310	4272.73	1.06795	0.170567	-6.26116	3.82133e-10	1.18699e-08
AT4G01360	64.5169	1.95515	0.671488	-2.91167	0.00359504	0.0135902
AT4G01430	163.11	1.40006	0.432547	-3.23679	0.00120883	0.00552275
AT4G01883	278.646	1.18342	0.27271	-4.33946	1.42831e-05	0.00012534
AT4G01900	335.826	1.17274	0.295702	-3.96596	7.31025e-05	0.000513139
AT4G01950	928.829	1.28225	0.427223	-3.00135	0.00268784	0.0106637
AT4G02330	1413.62	3.76892	0.394165	-9.56181	1.1572e-21	4.52909e-19
AT4G02530	1747.67	1.06298	0.226397	-4.69522	2.6632e-06	2.95977e-05
AT4G02800	143.6	1.42284	0.381741	-3.72724	0.000193589	0.00119257
AT4G02850	73.6164	2.78031	0.366454	-7.58708	3.27207e-14	2.4393e-12
AT4G02930	1797.86	1.09804	0.123687	-8.87756	6.83449e-19	1.52852e-16
AT4G03110	1002.84	1.33075	0.298227	-4.46222	8.11153e-06	7.67458e-05
AT4G03292	23.5438	2.27093	0.574477	-3.95303	7.71672e-05	0.000536606
AT4G03460	6.90779	5.96672	1.80446	-3.30665	0.000944204	0.00449205
AT4G03915	19.9808	4.69659	1.16349	-4.03663	5.42256e-05	0.000397434
AT4G04223	153.178	2.22614	0.354004	-6.28848	3.20598e-10	1.02152e-08
AT4G04540	73.9659	1.55532	0.51825	-3.00109	0.00269013	0.0106656
AT4G04840	101.252	3.87087	0.80316	-4.81955	1.43883e-06	1.73183e-05
AT4G05018	7.31355	4.22471	1.29879	-3.2528	0.00114272	0.0052741
AT4G05190	275.149	1.01339	0.31745	-3.19227	0.00141158	0.00628041
AT4G05210	46.8866	1.11913	0.30985	-3.61183	0.000304043	0.00175383
AT4G05380	29.0944	5.17585	0.915948	-5.65081	1.59691e-08	3.30472e-07
AT4G05745	69.7089	2.70009	0.734682	-3.67518	0.00023768	0.00142456
AT4G06065	3.39288	5.93118	2.08685	-2.84217	0.00448082	0.016264
AT4G06195	8.81024	6.65289	1.61171	-4.12785	3.66173e-05	0.000283697
AT4G06534	39.1667	2.43594	0.524166	-4.64727	3.36354e-06	3.60832e-05
AT4G06536	15.2974	2.31535	0.519206	-4.4594	8.21876e-06	7.75105e-05
AT4G06795	16.8039	3.3901	0.724287	-4.6806	2.8604e-06	3.13589e-05
AT4G07145	6.62221	2.40684	0.960333	-2.50626	0.0122017	0.0369481
AT4G07950	166.906	1.32113	0.228602	-5.77918	7.50641e-09	1.70312e-07
AT4G07995	45.8816	2.28956	0.591923	-3.868	0.00010973	0.000729865
AT4G08040	68.5354	3.02124	1.03058	-2.93159	0.00337237	0.012885
AT4G08300	114.155	1.929	0.490545	-3.93235	8.41197e-05	0.000579291
AT4G08555	264.408	1.93022	0.443296	-4.35425	1.33523e-05	0.000118188
AT4G08590	56.649	1.61377	0.33412	-4.82991	1.36593e-06	1.65854e-05
AT4G08950	3715.08	2.44523	0.603259	-4.05338	5.04838e-05	0.000374096
AT4G09010	2511.13	1.03097	0.265331	-3.88558	0.000102084	0.000685319
AT4G09060	47.9246	1.12124	0.46354	-2.41885	0.0155695	0.0449604
AT4G09320	2549.52	1.21423	0.18039	-6.73115	1.6833e-11	7.11525e-10
AT4G09375	61.4078	1.10374	0.387405	-2.84907	0.00438467	0.0159884
AT4G09420	125.823	1.00697	0.416832	-2.41578	0.0157016	0.0452584
AT4G09570	634.665	1.03879	0.227281	-4.57049	4.86592e-06	4.94445e-05
AT4G10040	334.796	1.13014	0.241746	-4.6749	2.94102e-06	3.21677e-05
AT4G10340	30926.2	1.12936	0.406821	-2.77606	0.00550227	0.0192477
AT4G10450	560.725	1.46347	0.180276	-8.11793	4.74186e-16	5.35352e-14
AT4G10480	1865.61	1.24339	0.166888	-7.45043	9.30387e-14	6.33284e-12
AT4G11010	2384.15	1.20259	0.157322	-7.64409	2.10428e-14	1.65267e-12
AT4G11230	39.1383	1.49195	0.546201	-2.73151	0.0063045	0.0215156
AT4G12030	452.822	3.84706	0.566736	-6.78809	1.13626e-11	5.06051e-10
AT4G12420	3630.54	1.65966	0.392793	-4.22528	2.3864e-05	0.000196218
AT4G12470	1261.3	1.26733	0.408218	-3.10453	0.0019058	0.00805751
AT4G12480	2317.55	1.97851	0.499168	-3.96362	7.3822e-05	0.000517018
AT4G12600	1029.54	1.76178	0.216479	-8.13835	4.00705e-16	4.64714e-14
AT4G12620	128.703	1.36216	0.390479	-3.48844	0.000485847	0.00257485
AT4G12720	1358.64	1.52206	0.376783	-4.03963	5.35361e-05	0.000393117
AT4G12730	1826.78	1.58257	0.329073	-4.80918	1.51547e-06	1.81201e-05
AT4G12735	438.028	3.74767	0.422311	-8.87421	7.04298e-19	1.5457e-16
AT4G12880	446.079	1.02484	0.377107	-2.71765	0.00657474	0.0223049
AT4G12970	137.927	1.08658	0.302046	-3.59741	0.000321398	0.00183367
AT4G12980	232.148	1.06298	0.320238	-3.31935	0.000902271	0.00432409
AT4G13330	252.112	1.0145	0.31015	-3.27099	0.00107171	0.0049895
AT4G13340	4456.4	1.66183	0.474917	-3.4992	0.000466658	0.00249058
AT4G13430	5132.53	1.54325	0.140899	-10.9529	6.43614e-28	7.55699e-25
AT4G13500	634.18	1.11781	0.258811	-4.31903	1.5672e-05	0.000136071
AT4G13575	1706.83	1.46718	0.298879	-4.90895	9.15637e-07	1.17368e-05
AT4G13577	116.958	4.1854	0.479118	-8.73564	2.42288e-18	4.82173e-16
AT4G13720	245.063	1.01658	0.176907	-5.7464	9.11638e-09	2.0408e-07
AT4G13770	2565.75	3.07629	0.447018	-6.8818	5.90991e-12	2.80936e-10
AT4G13850	832.344	1.03263	0.309587	-3.33549	0.000851493	0.00412706
AT4G13930	2553.9	1.15122	0.178271	-6.45769	1.06311e-10	3.77635e-09
AT4G14040	3380.16	2.85773	0.27717	-10.3104	6.32498e-25	4.2437e-22
AT4G14320	1439.48	1.33946	0.160346	-8.35357	6.62325e-17	9.3134e-15
AT4G14370	846.78	2.34144	0.704746	-3.3224	0.000892479	0.00428766
AT4G14680	855.135	1.17669	0.242457	-4.85319	1.21489e-06	1.50233e-05
AT4G14880	5140.48	1.01808	0.17341	-5.87096	4.33282e-09	1.0343e-07
AT4G15000	2664.18	1.12628	0.144786	-7.77889	7.31629e-15	6.38693e-13
AT4G15096	19.1052	1.85059	0.563843	-3.28211	0.00103033	0.00483423
AT4G15230	309.317	2.08122	0.393716	-5.2861	1.24948e-07	2.07068e-06
AT4G15320	27.011	2.57743	0.961508	-2.68061	0.00734883	0.0244299
AT4G15340	5.38517	4.92105	2.01179	-2.44611	0.0144407	0.0423519
AT4G15640	410.855	1.05701	0.136126	-7.76497	8.16631e-15	6.97343e-13
AT4G15680	47.8107	3.1126	0.633149	-4.91607	8.82993e-07	1.1393e-05
AT4G15700	86.6431	2.30043	0.497824	-4.62097	3.81943e-06	4.01126e-05
AT4G15770	775.499	1.01511	0.187038	-5.4273	5.72122e-08	1.02715e-06
AT4G15780	1127.56	1.28181	0.268457	-4.77472	1.79959e-06	2.1071e-05
AT4G15800	777.306	1.12468	0.272324	-4.12993	3.62874e-05	0.000281407
AT4G15910	812.34	2.62053	0.346617	-7.56033	4.0206e-14	2.95974e-12
AT4G15975	79.0199	2.12712	0.590039	-3.60506	0.000312086	0.00179186
AT4G16155	1315.04	1.48919	0.1959	-7.60177	2.92105e-14	2.21991e-12
AT4G16370	4458.39	1.04267	0.218949	-4.76216	1.91534e-06	2.22004e-05
AT4G16500	512.874	1.43989	0.39917	-3.6072	0.000309516	0.00177971
AT4G16820	22.8794	2.22943	0.908801	-2.45315	0.0141611	0.0417455
AT4G17240	146.774	1.60622	0.368547	-4.35826	1.31103e-05	0.000116265
AT4G17390	3595.07	1.29156	0.16131	-8.00673	1.17794e-15	1.21857e-13
AT4G17460	681.028	1.08911	0.432388	-2.51881	0.0117751	0.035883
AT4G17470	457.905	1.35533	0.300143	-4.5156	6.31375e-06	6.18678e-05
AT4G17480	69.005	1.26709	0.402827	-3.14548	0.00165813	0.00720505
AT4G17490	593.03	1.45453	0.518602	-2.80471	0.00503619	0.0179141
AT4G17710	18.8748	7.6428	1.96669	-3.88613	0.000101855	0.000684171
AT4G18100	2988.35	1.46806	0.170123	-8.62944	6.16549e-18	1.12236e-15
AT4G18195	77.7865	1.2829	0.40898	-3.13684	0.00170781	0.00737892
AT4G18280	71.5328	1.49057	0.282882	-5.26923	1.36996e-07	2.2372e-06
AT4G18340	217.928	1.66617	0.541989	-3.07418	0.00211079	0.00875754
AT4G18480	4974.25	1.03726	0.193389	-5.36357	8.15909e-08	1.41507e-06
AT4G18590	206.742	1.15571	0.278571	-4.1487	3.34376e-05	0.000261651
AT4G18730	2362.71	1.19588	0.125203	-9.55153	1.27795e-21	4.91969e-19
AT4G18950	1161.03	1.21331	0.259023	-4.68417	2.81093e-06	3.09031e-05
AT4G18970	580.702	1.01663	0.365738	-2.77968	0.00544127	0.0190826
AT4G19130	86.0378	1.28363	0.348924	-3.67883	0.000234309	0.00140579
AT4G19200	2273.21	1.40822	0.266408	-5.28595	1.25055e-07	2.07099e-06
AT4G20240	10.6991	6.36307	1.85345	-3.4331	0.000596724	0.00306762
AT4G20780	260.957	1.15135	0.371358	-3.10039	0.00193265	0.00815387
AT4G20830	2542.32	1.36735	0.395543	-3.4569	0.000546433	0.002849
AT4G20860	1399.54	1.08277	0.433381	-2.49843	0.0124744	0.0376139
AT4G20870	577.828	1.25783	0.209577	-6.00176	1.95195e-09	5.08038e-08
AT4G21070	318.913	1.18057	0.267305	-4.41657	1.00279e-05	9.18429e-05
AT4G21105	1042.13	1.01207	0.201909	-5.01249	5.37294e-07	7.36051e-06
AT4G21280	5950.65	1.22273	0.26214	-4.66443	3.09469e-06	3.36291e-05
AT4G21390	317.706	1.52131	0.527619	-2.88335	0.00393466	0.0146137
AT4G21600	10.6084	5.66813	2.23932	-2.53119	0.0113677	0.0348496
AT4G21870	525.298	1.61504	0.641651	-2.51701	0.0118355	0.0360342
AT4G22000	151.511	1.40789	0.35181	-4.00184	6.28524e-05	0.000449989
AT4G22010	723.062	1.04559	0.317855	-3.28952	0.0010036	0.00473369
AT4G22380	192.5	1.02302	0.292333	-3.49949	0.000466149	0.00248842
AT4G22390	30.3461	1.47126	0.414338	-3.55087	0.000383962	0.00212269
AT4G22470	467.227	3.27004	0.678272	-4.82113	1.42746e-06	1.72433e-05
AT4G22475	713.139	2.41959	0.551626	-4.38628	1.15308e-05	0.000103786
AT4G22490	883.92	1.7236	0.415592	-4.14735	3.36351e-05	0.000263109
AT4G22495	35.1907	9.6571	3.30126	-2.92527	0.00344153	0.0131091
AT4G22505	932.537	2.03166	0.569192	-3.56938	0.000357833	0.0020098
AT4G22513	206.871	3.87488	0.65636	-5.90358	3.55691e-09	8.67361e-08
AT4G22517	234.912	3.12306	0.613354	-5.09177	3.54733e-07	5.11997e-06
AT4G22950	149.432	1.82148	0.354378	-5.13993	2.74837e-07	4.09518e-06
AT4G22960	67.8905	1.33572	0.375135	-3.56063	0.000369967	0.00206055
AT4G23190	1106.82	1.76608	0.405777	-4.35234	1.34691e-05	0.000119177
AT4G23210	135.266	1.54381	0.394264	-3.91567	9.01517e-05	0.000614167
AT4G23550	107.883	1.09545	0.416036	-2.63307	0.00846174	0.0274685
AT4G23760	114.707	1.21677	0.381395	-3.19032	0.00142117	0.0063183
AT4G23870	128.742	1.25365	0.298156	-4.2047	2.6143e-05	0.000211249
AT4G23900	151.669	2.10585	0.76206	-2.76337	0.00572086	0.0198673
AT4G24140	67.2526	1.13033	0.400834	-2.81995	0.00480313	0.017257
AT4G24160	788.437	1.02141	0.295111	-3.46109	0.000537993	0.00281124
AT4G24275	132.816	1.37483	0.362771	-3.7898	0.000150771	0.000961584
AT4G24770	7572.43	1.04298	0.150165	-6.94551	3.77088e-12	1.85643e-10
AT4G25050	3035.44	1.4839	0.309187	-4.79936	1.5917e-06	1.88872e-05
AT4G25200	5.02835	6.20855	1.77024	-3.50719	0.000452865	0.002428
AT4G25630	471.461	1.53489	0.279989	-5.48199	4.20575e-08	7.77666e-07
AT4G25740	1138.03	1.19852	0.179268	-6.68563	2.29927e-11	9.40657e-10
AT4G25780	28.981	1.21338	0.499403	-2.42966	0.0151132	0.0439344
AT4G25810	1480.04	3.69978	0.902956	-4.09741	4.178e-05	0.000318442
AT4G25830	129.779	1.09349	0.332766	-3.28607	0.00101597	0.0047783
AT4G25835	211.234	1.22073	0.277945	-4.39197	1.12328e-05	0.000101454
AT4G25890	376.549	1.37915	0.2048	-6.73414	1.64906e-11	7.00268e-10
AT4G25990	282.172	1.14892	0.455123	-2.52442	0.011589	0.0354125
AT4G26200	170.207	1.72874	0.554298	-3.1188	0.00181589	0.00775706
AT4G26210	266.454	1.05052	0.202887	-5.17786	2.2444e-07	3.4123e-06
AT4G26230	1498.98	1.20967	0.215083	-5.62418	1.86387e-08	3.79673e-07
AT4G26400	939.284	1.37798	0.230348	-5.98216	2.20202e-09	5.66374e-08
AT4G26660	201.08	1.19969	0.400324	-2.99679	0.00272836	0.0107905
AT4G26690	3063.03	1.69074	0.405308	-4.17148	3.0263e-05	0.000239927
AT4G26810	70.8281	1.32669	0.329919	-4.02124	5.78915e-05	0.000418812
AT4G27350	290.895	2.03726	0.441015	-4.61947	3.84723e-06	4.03504e-05
AT4G27490	165.196	1.02597	0.187259	-5.47892	4.27932e-08	7.90025e-07
AT4G27580	18.9582	1.86959	0.639002	-2.92579	0.00343584	0.0130895
AT4G27585	1229.09	1.14334	0.153941	-7.4271	1.11006e-13	7.49068e-12
AT4G27720	972.166	1.68427	0.289215	-5.82358	5.76018e-09	1.33662e-07
AT4G27940	413.57	1.0952	0.228509	-4.79281	1.64459e-06	1.94657e-05
AT4G27970	117.127	1.9436	0.579331	-3.35491	0.000793896	0.0038937
AT4G28190	135.265	1.58666	0.506844	-3.13047	0.00174527	0.00751037
AT4G28460	28.2355	1.56894	0.63506	-2.47054	0.013491	0.0401227
AT4G28660	1286.74	1.40294	0.246758	-5.68549	1.3044e-08	2.76954e-07
AT4G28703	32.6673	3.00378	0.474071	-6.33614	2.35592e-10	7.74845e-09
AT4G28730	249.801	1.18651	0.1839	-6.45192	1.10444e-10	3.88185e-09
AT4G28780	330.495	1.56494	0.393007	-3.98197	6.83452e-05	0.000484215
AT4G28950	45.8249	1.44392	0.388647	-3.71524	0.000203008	0.00124195
AT4G29020	113.049	1.87678	0.355642	-5.27716	1.31202e-07	2.15909e-06
AT4G29410	1588.33	1.25657	0.120842	-10.3985	2.51867e-25	1.7923e-22
AT4G29430	98.6525	1.02628	0.312535	-3.28374	0.0010244	0.00481022
AT4G29480	894.125	1.22875	0.163439	-7.5181	5.55792e-14	4.05331e-12
AT4G29610	46.7935	2.76163	0.570594	-4.83992	1.2989e-06	1.58617e-05
AT4G29740	128.091	2.19705	0.537617	-4.08665	4.37645e-05	0.000331096
AT4G30090	73.6924	1.32678	0.401121	-3.30769	0.000940689	0.00448097
AT4G30170	88.1462	2.76547	0.79091	-3.49656	0.000471293	0.0025136
AT4G30210	7567.26	1.76929	0.315793	-5.60271	2.11023e-08	4.23543e-07
AT4G30220	470.744	1.11819	0.244316	-4.57683	4.72072e-06	4.8094e-05
AT4G30280	826.724	4.49933	1.00433	-4.47993	7.46666e-06	7.15671e-05
AT4G30290	439.376	2.86983	0.474988	-6.0419	1.52311e-09	4.083e-08
AT4G30430	10.7564	8.42595	1.64496	-5.1223	3.01838e-07	4.43836e-06
AT4G30510	220.626	1.41077	0.192367	-7.33376	2.23785e-13	1.41648e-11
AT4G30610	281.767	1.19053	0.361889	-3.28977	0.0010027	0.004732
AT4G30650	332.133	2.02735	0.315832	-6.41907	1.37108e-10	4.72792e-09
AT4G30660	186.538	1.45468	0.261812	-5.55618	2.75746e-08	5.35595e-07
AT4G30800	154.175	1.3069	0.195219	-6.69453	2.16366e-11	8.91389e-10
AT4G30860	84.6877	1.02095	0.410614	-2.48639	0.0129045	0.0387019
AT4G31000	603.693	2.00466	0.407262	-4.92228	8.55405e-07	1.10919e-05
AT4G31700	4017.54	1.41358	0.166956	-8.46676	2.52321e-17	3.89819e-15
AT4G31800	3252.06	2.22925	0.447863	-4.97752	6.44041e-07	8.63736e-06
AT4G31810	490.785	1.07266	0.179105	-5.98902	2.11112e-09	5.44187e-08
AT4G31950	8.65853	7.08221	2.9186	-2.42658	0.015242	0.0442269
AT4G31985	1024.83	1.37572	0.233379	-5.89479	3.75156e-09	9.08226e-08
AT4G32510	21.5782	3.33996	0.852172	-3.91935	8.87887e-05	0.000606288
AT4G32800	319.581	1.90413	0.488822	-3.89535	9.80589e-05	0.00066151
AT4G32830	105.117	1.27391	0.298052	-4.27413	1.91886e-05	0.000162438
AT4G33070	290.571	2.51039	0.709727	-3.53712	0.000404522	0.00221379
AT4G33110	537.719	1.29938	0.210555	-6.1712	6.7775e-10	1.97955e-08
AT4G33420	196.186	2.06136	0.483264	-4.26549	1.99468e-05	0.00016819
AT4G33680	1529	1.02875	0.151665	-6.78301	1.17695e-11	5.20496e-10
AT4G33865	969.552	1.2816	0.205336	-6.24147	4.33477e-10	1.33238e-08
AT4G34150	2587.61	1.37776	0.435571	-3.16311	0.00156096	0.00683868
AT4G34260	2410.11	1.98859	0.330549	-6.01601	1.78772e-09	4.70111e-08
AT4G34320	4.97508	5.43907	1.74182	-3.12264	0.00179239	0.0076766
AT4G34580	82.9871	4.21773	0.437721	-9.63567	5.65199e-22	2.45788e-19
AT4G34600	37.9715	1.16976	0.439637	-2.66073	0.00779706	0.025662
AT4G34700	1096.41	1.17376	0.194154	-6.04553	1.48923e-09	4.01712e-08
AT4G34760	364.908	1.52203	0.314158	-4.8448	1.26741e-06	1.55418e-05
AT4G34790	67.5537	1.6901	0.468821	-3.60499	0.000312165	0.00179188
AT4G34800	15.0877	1.71005	0.704071	-2.4288	0.0151487	0.0440214
AT4G34810	48.8407	2.59325	0.732176	-3.54184	0.00039735	0.00217963
AT4G34870	4313.27	1.2074	0.141698	-8.5209	1.58319e-17	2.63674e-15
AT4G34881	2064.14	1.77041	0.264218	-6.70056	2.07623e-11	8.58384e-10
AT4G34940	4.20505	4.8762	1.60417	-3.0397	0.00236814	0.00961963
AT4G35100	4884.44	1.20215	0.263939	-4.55463	5.24787e-06	5.27776e-05
AT4G35350	97.4262	1.21293	0.384949	-3.15089	0.00162774	0.00708511
AT4G35720	12.8555	2.38323	0.84751	-2.81204	0.00492289	0.0175985
AT4G35730	255.687	1.00023	0.326549	-3.06304	0.00219097	0.00902325
AT4G35783	19.0042	2.26449	0.747749	-3.02841	0.00245843	0.00992631
AT4G35810	38.9294	2.85794	0.604347	-4.72897	2.25663e-06	2.5687e-05
AT4G35985	103.932	1.12894	0.371762	-3.03673	0.00239158	0.00970606
AT4G36010	372.585	2.17313	0.42003	-5.17375	2.29443e-07	3.48288e-06
AT4G36130	1875.39	1.1742	0.10668	-11.0067	3.54725e-28	4.9e-25
AT4G36500	1347.74	1.30568	0.444114	-2.93997	0.0032824	0.0125928
AT4G36580	403.011	1.2211	0.271119	-4.50392	6.67109e-06	6.49761e-05
AT4G36700	28.6715	8.24658	1.36722	-6.03163	1.62311e-09	4.30196e-08
AT4G36850	2844.4	1.18757	0.277856	-4.27405	1.91954e-05	0.000162438
AT4G37240	50.797	2.22699	0.63607	-3.50118	0.00046321	0.00247611
AT4G37290	21.1775	2.31836	0.708568	-3.27189	0.00106831	0.00497761
AT4G37370	1771.1	1.94642	0.263315	-7.39197	1.44673e-13	9.57003e-12
AT4G37400	34.9184	1.13874	0.368495	-3.09024	0.00199998	0.00839719
AT4G37450	683.282	1.20595	0.491419	-2.45403	0.0141267	0.0416703
AT4G37660	196.47	1.39563	0.169808	-8.21888	2.05408e-16	2.63584e-14
AT4G37770	42.4081	3.35606	1.01041	-3.32149	0.000895381	0.00429984
AT4G37900	239.086	1.15859	0.449982	-2.57475	0.0100312	0.0315344
AT4G37910	8135.91	1.70472	0.212857	-8.00872	1.15904e-15	1.20432e-13
AT4G38370	170.677	1.11399	0.212635	-5.239	1.61447e-07	2.57998e-06
AT4G38400	233.2	1.82016	0.654282	-2.78192	0.00540378	0.0189682
AT4G39200	4062.9	1.01743	0.153382	-6.63333	3.28198e-11	1.30187e-09
AT4G39235	93.382	1.39559	0.429629	-3.24836	0.00116071	0.00534344
AT4G39320	47.8206	2.06097	0.601257	-3.42777	0.000608561	0.00311959
AT4G39330	1434.34	1.01131	0.305807	-3.30704	0.000942879	0.00448834
AT4G39670	170.465	2.55402	0.652707	-3.91297	9.11676e-05	0.000620172
AT4G39830	260.163	1.06848	0.39869	-2.67998	0.0073626	0.0244601
AT4G39940	1062.72	2.21593	0.269808	-8.21299	2.15754e-16	2.73868e-14
AT4G39950	1305.01	1.44633	0.327695	-4.41366	1.01636e-05	9.30133e-05
AT5G00755	10.0808	1.85259	0.702105	-2.63862	0.00832451	0.027092
AT5G01015	38.0676	2.2644	0.567499	-3.99014	6.60352e-05	0.000470053
AT5G01100	669.631	2.77037	0.630155	-4.39633	1.10097e-05	9.97069e-05
AT5G01340	201.629	1.42552	0.240265	-5.9331	2.97274e-09	7.42648e-08
AT5G01420	18.5401	1.73131	0.602949	-2.8714	0.00408659	0.0150723
AT5G01500	275.622	1.10888	0.236655	-4.68563	2.79101e-06	3.07562e-05
AT5G01730	770.575	1.60646	0.316543	-5.07501	3.87466e-07	5.52786e-06
AT5G01775	63.8891	1.00074	0.385018	-2.5992	0.00934414	0.0297611
AT5G01785	23.0493	2.8761	1.17434	-2.44911	0.014321	0.04209
AT5G01810	1090.21	1.18183	0.380421	-3.10663	0.00189231	0.00800814
AT5G01870	61.6421	1.70949	0.66896	-2.55544	0.0106054	0.0329775
AT5G02050	617.857	1.4531	0.185225	-7.84502	4.32896e-15	3.9402e-13
AT5G02055	38.5188	1.91788	0.295358	-6.4934	8.39227e-11	3.05071e-09
AT5G02260	239.976	1.39711	0.168048	-8.31374	9.27359e-17	1.23035e-14
AT5G02380	13696.7	1.34812	0.264151	-5.10358	3.33295e-07	4.83731e-06
AT5G02440	41.9983	1.84341	0.600282	-3.07091	0.00213405	0.00882829
AT5G02450	2841.54	1.19642	0.149204	-8.01873	1.06846e-15	1.13021e-13
AT5G02565	5610.5	1.27007	0.266395	-4.76763	1.8641e-06	2.17244e-05
AT5G02575	1050.26	1.74605	0.235939	-7.4004	1.35776e-13	9.03238e-12
AT5G02610	757.661	1.52902	0.254588	-6.00587	1.90309e-09	4.97111e-08
AT5G02645	90.9686	1.15158	0.421563	-2.73168	0.00630126	0.0215108
AT5G02665	9.67705	2.80795	1.10879	-2.53244	0.0113271	0.034766
AT5G02870	6066.98	1.24721	0.121041	-10.304	6.76065e-25	4.41001e-22
AT5G02890	144.361	1.05195	0.299159	-3.51635	0.000437528	0.00236032
AT5G02960	3839.09	1.32729	0.15604	-8.50609	1.79903e-17	2.8936e-15
AT5G03120	152.191	2.26783	0.559397	-4.05406	5.03363e-05	0.000373316
AT5G03390	94.8244	2.73671	0.350416	-7.80988	5.72415e-15	5.07246e-13
AT5G03395	4.87637	5.74468	1.61099	-3.56593	0.000362564	0.00202861
AT5G03615	61.1236	2.60997	1.05793	-2.46706	0.0136228	0.0404531
AT5G03850	1349.66	1.19522	0.132796	-9.00036	2.24976e-19	5.62033e-17
AT5G03860	34.1338	4.67409	1.38167	-3.38294	0.000717144	0.00358011
AT5G04080	113.749	1.33228	0.379344	-3.51206	0.000444655	0.00239312
AT5G04085	200.118	1.21321	0.463769	-2.61598	0.0088972	0.0286092
AT5G04150	117.25	1.74265	0.495058	-3.52009	0.000431408	0.00233266
AT5G04305	358.286	1.63997	0.556817	-2.94525	0.00322694	0.0124142
AT5G04375	5.71887	5.22082	2.07549	-2.51547	0.0118874	0.0361628
AT5G04800	1026.52	1.29466	0.162824	-7.95127	1.84608e-15	1.80632e-13
AT5G04870	1774.02	1.10234	0.289509	-3.8076	0.000140323	0.000905055
AT5G04950	516.865	1.04231	0.356866	-2.92075	0.00349194	0.0132731
AT5G05250	127.502	1.58071	0.530577	-2.97923	0.00288978	0.0113233
AT5G05270	370.353	1.71494	0.564146	-3.03989	0.00236663	0.00961516
AT5G05365	75.843	2.48127	0.441346	-5.62206	1.88698e-08	3.83321e-07
AT5G05370	162.696	1.2246	0.344959	-3.55	0.000385231	0.00212806
AT5G05440	1544.5	1.59993	0.432325	-3.70075	0.000214964	0.00130406
AT5G05580	907.622	1.28444	0.280341	-4.58172	4.61175e-06	4.72141e-05
AT5G05860	221.449	1.20952	0.224544	-5.38657	7.1814e-08	1.26323e-06
AT5G05890	85.4726	1.28715	0.53222	-2.41845	0.0155867	0.0449935
AT5G05960	91.8531	1.21011	0.302199	-4.00437	6.21838e-05	0.000445871
AT5G06165	4521.73	1.17608	0.253566	-4.63818	3.51496e-06	3.74009e-05
AT5G06550	251.99	1.4464	0.267039	-5.41646	6.07901e-08	1.08558e-06
AT5G06825	104.045	2.3752	0.606424	-3.91673	8.97585e-05	0.000612376
AT5G06835	22.828	1.90069	0.691898	-2.74707	0.00601305	0.0207045
AT5G06845	10.9286	2.90663	1.04066	-2.79307	0.00522099	0.0184681
AT5G07090	4740.57	1.12355	0.118705	-9.46505	2.93409e-21	1.09367e-18
AT5G07095	1260.39	1.8466	0.373662	-4.94189	7.7367e-07	1.01668e-05
AT5G07460	239.473	1.76436	0.39372	-4.48126	7.42052e-06	7.12703e-05
AT5G07690	297.44	3.41391	0.51599	-6.61623	3.68466e-11	1.43971e-09
AT5G07700	19.3409	4.46506	0.962892	-4.63713	3.5328e-06	3.75558e-05
AT5G07720	33.8728	1.5722	0.533411	-2.94744	0.00320413	0.012349
AT5G07725	636.477	1.43527	0.492724	-2.91292	0.0035807	0.0135439
AT5G08000	435.857	1.1768	0.247888	-4.74729	2.06161e-06	2.36581e-05
AT5G08050	1053.08	1.41481	0.196673	-7.19372	6.30497e-13	3.62891e-11
AT5G08330	806.166	1.11871	0.198131	-5.6463	1.63937e-08	3.37991e-07
AT5G08515	23.6848	1.26267	0.429441	-2.94027	0.00327921	0.0125833
AT5G08535	390.302	3.41494	0.15767	-21.6588	5.01672e-104	1.17808e-99
AT5G08600	265.241	1.22694	0.298933	-4.10438	4.05407e-05	0.000309801
AT5G08640	277.347	1.44014	0.527542	-2.7299	0.00633534	0.0216051
AT5G08855	742.597	1.4436	0.548634	-2.63127	0.00850673	0.0275877
AT5G09220	3429.88	1.23245	0.304642	-4.04558	5.21931e-05	0.000383976
AT5G09270	163.884	1.14271	0.205339	-5.56498	2.62182e-08	5.14353e-07
AT5G09420	432.011	1.27691	0.201194	-6.34666	2.20037e-10	7.29822e-09
AT5G09570	585.503	2.68096	0.544272	-4.92578	8.40255e-07	1.09136e-05
AT5G09585	1751.49	8.96354	1.91212	-4.68775	2.76225e-06	3.05418e-05
AT5G09650	2873.46	1.53271	0.191454	-8.00562	1.18862e-15	1.22422e-13
AT5G09760	510.627	1.02529	0.229633	-4.46489	8.01092e-06	7.59776e-05
AT5G09800	99.7673	1.33932	0.429601	-3.11759	0.00182336	0.00778083
AT5G09970	53.7016	1.17022	0.328447	-3.5629	0.000366777	0.00204731
AT5G10140	22.2413	2.46213	1.03239	-2.38488	0.0170848	0.0484369
AT5G10160	403.988	1.18437	0.223587	-5.29714	1.17632e-07	1.96329e-06
AT5G10210	14.9135	3.32187	1.1002	-3.01934	0.00253324	0.0101724
AT5G10240	332.912	1.13038	0.14539	-7.77478	7.558e-15	6.47988e-13
AT5G10260	35.2376	3.19295	0.574666	-5.55619	2.75726e-08	5.35595e-07
AT5G10390	220.764	1.26613	0.298108	-4.24723	2.16427e-05	0.000180481
AT5G10400	348.579	1.21218	0.273741	-4.4282	9.50234e-06	8.78172e-05
AT5G10620	64.2141	1.12282	0.296714	-3.78419	0.000154208	0.000982149
AT5G10920	837.571	1.46827	0.151973	-9.66143	4.39695e-22	1.94818e-19
AT5G11100	48.4406	1.34066	0.550368	-2.43593	0.0148534	0.0433295
AT5G11340	301.837	1.27335	0.25062	-5.08079	3.75867e-07	5.39186e-06
AT5G11410	108.944	1.13687	0.293656	-3.87145	0.000108191	0.000721163
AT5G11650	552.425	1.11269	0.308119	-3.61123	0.000304751	0.00175662
AT5G11740	1947.22	1.87386	0.352371	-5.31785	1.04998e-07	1.76877e-06
AT5G12020	8.45152	2.90611	0.953391	-3.04818	0.0023023	0.00939281
AT5G12140	1262.03	1.82092	0.1922	-9.47407	2.69157e-21	1.01945e-18
AT5G12860	3361.38	1.35855	0.271509	-5.00371	5.62382e-07	7.65705e-06
AT5G12940	147.343	1.6727	0.498462	-3.35571	0.000791613	0.00388657
AT5G13100	1072.91	1.02675	0.191183	-5.37052	7.85087e-08	1.36767e-06
AT5G13210	981.771	1.57471	0.325061	-4.84436	1.27022e-06	1.55682e-05
AT5G13740	1282.49	1.1063	0.278195	-3.97672	6.98736e-05	0.000492893
AT5G13930	4597.66	1.38377	0.513102	-2.69688	0.00699934	0.0235197
AT5G14000	59.446	1.44923	0.504052	-2.87517	0.00403814	0.0149264
AT5G14070	7.5728	3.67011	1.42027	-2.58409	0.0097636	0.0308212
AT5G14105	376.374	1.13323	0.267918	-4.22978	2.33922e-05	0.000192676
AT5G14200	1563.98	4.95404	0.667597	-7.42069	1.16508e-13	7.81705e-12
AT5G14490	29.3918	7.87859	1.23919	-6.35786	2.04577e-10	6.82399e-09
AT5G14565	41.9991	1.04101	0.352033	-2.95713	0.00310514	0.0120264
AT5G14730	499.022	1.20019	0.358947	-3.34364	0.000826859	0.00403012
AT5G15090	2895.94	1.54574	0.219457	-7.04348	1.87504e-12	9.78477e-11
AT5G15200	6531.93	1.32097	0.167137	-7.90352	2.71146e-15	2.5851e-13
AT5G15220	215.664	1.3333	0.175435	-7.60001	2.96109e-14	2.23586e-12
AT5G15230	2434.77	2.34849	0.187353	-12.5351	4.79764e-36	2.81658e-32
AT5G15320	647.832	1.35394	0.148235	-9.13374	6.61717e-20	1.87218e-17
AT5G15350	1114.32	1.9091	0.385306	-4.95476	7.24194e-07	9.5972e-06
AT5G15930	353.543	1.00428	0.188387	-5.33096	9.76969e-08	1.65887e-06
AT5G15970	984.619	1.1752	0.40088	-2.93154	0.00337282	0.012885
AT5G16060	197.033	1.06493	0.306884	-3.47015	0.00052016	0.00273264
AT5G16130	2807.83	1.39924	0.161252	-8.67738	4.05006e-18	7.66996e-16
AT5G16200	125.346	1.24119	0.281244	-4.4132	1.01853e-05	9.31759e-05
AT5G16250	251.796	1.43359	0.421113	-3.40429	0.000663368	0.00335441
AT5G16350	45.5754	1.47785	0.535041	-2.76212	0.00574279	0.019917
AT5G16390	1076.32	1.07823	0.160459	-6.71964	1.82173e-11	7.63921e-10
AT5G16910	1674.95	1.10876	0.311545	-3.55891	0.000372404	0.00207217
AT5G17160	238.704	1.18351	0.396958	-2.98145	0.00286889	0.0112565
AT5G17330	996.799	1.41381	0.354031	-3.99347	6.5113e-05	0.000464275
AT5G17560	536.085	1.03012	0.186768	-5.51552	3.47756e-08	6.52785e-07
AT5G17650	209.579	1.84534	0.348529	-5.29465	1.19246e-07	1.98599e-06
AT5G17710	1584.89	1.0559	0.185544	-5.69083	1.2642e-08	2.70623e-07
AT5G17820	27.1328	4.53427	1.7591	-2.57761	0.00994855	0.0313376
AT5G17840	216.08	1.13799	0.281742	-4.03913	5.36499e-05	0.00039346
AT5G17870	1619.76	1.43147	0.206981	-6.91598	4.64639e-12	2.24509e-10
AT5G18150	31.0155	3.53066	0.625435	-5.64512	1.65062e-08	3.39715e-07
AT5G18400	678.081	1.53235	0.298829	-5.12786	2.93054e-07	4.32757e-06
AT5G18430	90.3034	1.10039	0.350243	-3.14179	0.00167919	0.00728206
AT5G18600	222.843	2.45443	0.559144	-4.38961	1.13552e-05	0.00010248
AT5G18660	1175.71	1.484	0.187773	-7.90317	2.71907e-15	2.5851e-13
AT5G18790	104.642	1.32232	0.268679	-4.92154	8.58647e-07	1.11222e-05
AT5G19170	33.5424	1.70937	0.388339	-4.40175	1.07383e-05	9.74747e-05
AT5G19510	6171.6	1.27449	0.138929	-9.17374	4.56907e-20	1.35817e-17
AT5G19550	3665.19	1.44498	0.252715	-5.71782	1.07901e-08	2.35488e-07
AT5G19750	242.922	1.21652	0.258214	-4.7113	2.46144e-06	2.76564e-05
AT5G19760	3202.64	1.38454	0.166073	-8.33691	7.62576e-17	1.04655e-14
AT5G20020	3223.44	1.04436	0.130114	-8.02647	1.00315e-15	1.07077e-13
AT5G20060	472.139	1.18806	0.159394	-7.45362	9.08164e-14	6.21761e-12
AT5G20160	694.965	1.64775	0.190419	-8.65332	5.00239e-18	9.32311e-16
AT5G20630	3502.55	1.04161	0.395649	-2.63266	0.0084718	0.0274973
AT5G20720	6100.87	1.43463	0.165864	-8.64941	5.17685e-18	9.57228e-16
AT5G20740	157.751	1.30578	0.503736	-2.59219	0.00953658	0.0302427
AT5G21020	9555.55	1.50577	0.260986	-5.76955	7.94834e-09	1.79428e-07
AT5G21920	799.899	1.12897	0.18202	-6.20242	5.55997e-10	1.65691e-08
AT5G22340	1284.45	1.21185	0.147653	-8.20741	2.26013e-16	2.85348e-14
AT5G22390	147.915	2.12926	0.525089	-4.05504	5.01256e-05	0.000372264
AT5G22440	1323.54	1.32825	0.134699	-9.86088	6.15063e-23	2.94766e-20
AT5G22690	796.028	1.22599	0.345513	-3.5483	0.000387728	0.00213733
AT5G23010	4211.39	4.33352	0.530879	-8.16292	3.27014e-16	3.9789e-14
AT5G23020	549.093	2.70662	0.433829	-6.23891	4.40619e-10	1.35079e-08
AT5G23120	3115.31	1.25609	0.224939	-5.58414	2.34854e-08	4.66194e-07
AT5G23130	368.316	1.15763	0.240843	-4.80659	1.5353e-06	1.83198e-05
AT5G23420	206.954	1.06579	0.264473	-4.02989	5.58037e-05	0.000407171
AT5G23535	351.256	1.00793	0.176337	-5.71592	1.09111e-08	2.37906e-07
AT5G23740	1848.64	1.26484	0.172103	-7.34934	1.99181e-13	1.28147e-11
AT5G23820	1102.73	1.70598	0.344568	-4.95107	7.38082e-07	9.73183e-06
AT5G23900	1789.04	1.19467	0.189949	-6.2894	3.18691e-10	1.01821e-08
AT5G24030	2485.78	3.36404	0.617575	-5.44717	5.11772e-08	9.33795e-07
AT5G24105	28.178	1.98409	0.679326	-2.92068	0.00349266	0.0132737
AT5G24280	1362.02	1.83269	0.307985	-5.95059	2.67183e-09	6.7465e-08
AT5G24314	609.968	1.26109	0.207714	-6.07126	1.26911e-09	3.47349e-08
AT5G24640	226.701	7.0275	0.794726	-8.84267	9.34601e-19	1.9952e-16
AT5G25930	1516.06	1.02681	0.384724	-2.66896	0.00760874	0.0251247
AT5G25970	26.6405	3.8685	0.960614	-4.02711	5.64658e-05	0.000410848
AT5G26030	2203.36	1.1703	0.382879	-3.05657	0.00223885	0.00917858
AT5G26260	129.907	3.10181	0.722949	-4.29049	1.7828e-05	0.000152875
AT5G26270	53.4061	1.88597	0.353298	-5.33819	9.38783e-08	1.59865e-06
AT5G26280	188.884	1.23323	0.412602	-2.98891	0.00279971	0.0110215
AT5G26290	11.2673	5.80458	1.72848	-3.35821	0.0007845	0.0038581
AT5G26330	32.0118	1.21639	0.502117	-2.42253	0.0154129	0.0446015
AT5G26667	709.399	1.38536	0.259939	-5.32955	9.84565e-08	1.66935e-06
AT5G26800	318.089	1.24682	0.229536	-5.43192	5.575e-08	1.00629e-06
AT5G27450	270.303	1.29151	0.190066	-6.79507	1.08259e-11	4.8649e-10
AT5G27760	663.14	1.22546	0.34156	-3.58782	0.000333453	0.00189142
AT5G27770	1262.07	1.30397	0.178207	-7.31717	2.53247e-13	1.58165e-11
AT5G27820	112.46	1.84546	0.288541	-6.39585	1.59658e-10	5.42583e-09
AT5G27850	4200.38	1.22821	0.157916	-7.77759	7.39163e-15	6.4288e-13
AT5G28050	903.386	1.08595	0.32662	-3.32481	0.000884773	0.00425946
AT5G28060	3526.13	1.16338	0.199416	-5.83394	5.41348e-09	1.26618e-07
AT5G28630	30.8581	2.48476	0.619304	-4.01218	6.01608e-05	0.00043283
AT5G28919	175.224	24.7934	5.77094	-4.29625	1.73709e-05	0.000149531
AT5G33300	74.0782	1.10606	0.437318	-2.52918	0.0114329	0.0350084
AT5G35360	2773.14	1.15406	0.168101	-6.86526	6.63724e-12	3.11725e-10
AT5G35375	3.13665	5.31895	2.01822	-2.63547	0.00840212	0.0272938
AT5G35735	3045.46	1.04263	0.351343	-2.96755	0.00300186	0.0116845
AT5G35740	120.901	2.25281	0.330134	-6.82393	8.85842e-12	4.07089e-10
AT5G35926	92.4205	1.77794	0.387025	-4.59387	4.3511e-06	4.48537e-05
AT5G36002	243.727	1.51505	0.567049	-2.67181	0.0075443	0.0249595
AT5G36710	46.5631	1.29182	0.385711	-3.3492	0.000810446	0.00396494
AT5G36800	46.4376	1.41217	0.374667	-3.76914	0.000163809	0.00103429
AT5G36910	63.5005	8.7064	1.29347	-6.73103	1.68466e-11	7.11525e-10
AT5G36925	42.4564	4.18815	0.882006	-4.74843	2.04999e-06	2.35518e-05
AT5G36950	459.705	1.02501	0.182471	-5.61739	1.93865e-08	3.92297e-07
AT5G37490	121.583	3.08391	0.664288	-4.64243	3.44339e-06	3.67718e-05
AT5G37660	67.1751	1.34004	0.33397	-4.01247	6.00875e-05	0.000432435
AT5G37770	955.933	1.23875	0.427141	-2.9001	0.00373042	0.0140006
AT5G38020	57.9322	1.57878	0.599171	-2.63495	0.00841498	0.027328
AT5G38110	134.858	1.72138	0.295909	-5.81726	5.98194e-09	1.38077e-07
AT5G38300	31.0024	1.17736	0.466061	-2.5262	0.0115302	0.0352695
AT5G38480	2097.62	1.01896	0.198977	-5.12099	3.0393e-07	4.46353e-06
AT5G38930	41.2188	3.70128	0.948535	-3.9021	9.53622e-05	0.000645358
AT5G38940	182.705	3.27116	0.534601	-6.11888	9.42376e-10	2.65346e-08
AT5G39320	533.802	1.84618	0.270215	-6.83227	8.35822e-12	3.87132e-10
AT5G39550	161.805	1.35411	0.339466	-3.98894	6.63686e-05	0.000471711
AT5G39580	335.777	4.77427	0.940251	-5.07765	3.82138e-07	5.46513e-06
AT5G39740	6156.4	1.13718	0.135825	-8.37236	5.64759e-17	8.13633e-15
AT5G40010	11.6821	1.91551	0.686771	-2.78916	0.00528455	0.0186444
AT5G40460	61.0408	1.56099	0.560846	-2.78328	0.00538128	0.0189118
AT5G40540	145.407	1.55321	0.393253	-3.94964	7.82684e-05	0.00054378
AT5G40730	44.8308	3.38309	0.722518	-4.68235	2.83603e-06	3.11499e-05
AT5G40770	1341.07	1.04169	0.181269	-5.74664	9.1034e-09	2.03984e-07
AT5G40850	2540.3	1.31199	0.188829	-6.94805	3.70373e-12	1.8272e-10
AT5G40950	3479.12	1.18925	0.142652	-8.33673	7.63719e-17	1.04655e-14
AT5G41100	845.699	1.39264	0.232868	-5.9804	2.22589e-09	5.71263e-08
AT5G41471	60.1342	3.61515	0.885963	-4.08047	4.49447e-05	0.000337921
AT5G41520	2044.39	1.16408	0.208159	-5.59227	2.24117e-08	4.46011e-07
AT5G41550	66.313	2.38455	0.678927	-3.51224	0.000444353	0.00239312
AT5G41650	31.3552	1.38763	0.532628	-2.60526	0.00918049	0.0293393
AT5G41670	917.827	1.27111	0.211486	-6.01036	1.85108e-09	4.85686e-08
AT5G41763	9.80143	6.54235	1.93632	-3.37876	0.000728124	0.00362411
AT5G42110	174.826	1.01629	0.340197	-2.98736	0.00281395	0.0110687
AT5G42380	45.3264	1.67907	0.675619	-2.48523	0.0129467	0.0387966
AT5G42980	5095.12	1.02326	0.21829	-4.68764	2.76375e-06	3.05418e-05
AT5G43040	22.5563	2.66255	0.660895	-4.02871	5.6084e-05	0.000408632
AT5G43330	877.315	1.10661	0.217188	-5.09518	3.48413e-07	5.03804e-06
AT5G43380	115.918	2.10393	0.34355	-6.12409	9.12041e-10	2.57731e-08
AT5G43420	164.552	1.22322	0.452755	-2.70172	0.00689814	0.0232176
AT5G43580	268.57	3.19551	0.901121	-3.54616	0.000390896	0.00215036
AT5G43760	2037.48	1.18262	0.161518	-7.32192	2.44453e-13	1.5308e-11
AT5G43890	35.3608	2.51318	0.813563	-3.08911	0.00200758	0.00842006
AT5G43970	381.201	1.1415	0.225345	-5.06557	4.07186e-07	5.7846e-06
AT5G44020	4992.27	1.63128	0.333573	-4.8903	1.00681e-06	1.278e-05
AT5G44050	51.2901	2.68451	0.581153	-4.61929	3.85055e-06	4.03671e-05
AT5G44070	1977.05	1.26463	0.276841	-4.56807	4.92234e-06	4.99099e-05
AT5G44110	57.1687	1.48937	0.398557	-3.73692	0.000186287	0.00115333
AT5G44130	1086.88	1.28901	0.519753	-2.48005	0.0131363	0.0392716
AT5G44306	23.5051	1.50265	0.565072	-2.65921	0.00783235	0.0257538
AT5G44340	7403.92	1.24936	0.23812	-5.24676	1.548e-07	2.48814e-06
AT5G45040	197.393	1.33688	0.228756	-5.84411	5.09298e-09	1.19598e-07
AT5G45115	28.4383	1.11221	0.40947	-2.7162	0.00660351	0.0223928
AT5G45280	434.217	2.15415	0.414248	-5.20016	1.9912e-07	3.10076e-06
AT5G45350	1346.74	2.14652	0.213639	-10.0474	9.43198e-24	5.40222e-21
AT5G45630	56.76	3.71833	0.717656	-5.18122	2.20443e-07	3.37022e-06
AT5G45670	692.049	1.60387	0.34345	-4.66987	3.01394e-06	3.28581e-05
AT5G45680	701.139	1.2212	0.206191	-5.92269	3.16718e-09	7.84545e-08
AT5G45700	55.6405	1.59804	0.450722	-3.54551	0.000391859	0.00215454
AT5G45750	592.02	1.51049	0.31261	-4.83188	1.35248e-06	1.6439e-05
AT5G45775	1265.99	1.17952	0.132907	-8.87476	7.00842e-19	1.5457e-16
AT5G45950	381.33	1.01896	0.356368	-2.85929	0.00424589	0.0155888
AT5G46290	2200.89	1.1357	0.175172	-6.48333	8.97171e-11	3.23629e-09
AT5G46295	16.3522	2.50556	0.791382	-3.16605	0.00154523	0.00678253
AT5G46640	173.281	1.33525	0.252275	-5.29283	1.20439e-07	1.99878e-06
AT5G46710	460.112	1.38058	0.313897	-4.39818	1.09161e-05	9.8974e-05
AT5G46871	4.90435	5.49307	1.73903	-3.1587	0.00158472	0.00691968
AT5G46910	495.958	1.64873	0.253773	-6.49688	8.20017e-11	2.99014e-09
AT5G47190	1477.51	1.55921	0.233312	-6.68297	2.3415e-11	9.52955e-10
AT5G47700	1716.57	1.22237	0.143428	-8.52254	1.56097e-17	2.6183e-15
AT5G47920	13.9285	1.76413	0.681115	-2.59006	0.00959595	0.03039
AT5G47930	1170.55	1.17611	0.181712	-6.47239	9.64672e-11	3.45326e-09
AT5G48230	705.271	1.02266	0.182111	-5.61558	1.959e-08	3.94877e-07
AT5G48310	182.989	1.07392	0.306082	-3.50861	0.000450461	0.00241787
AT5G48412	1129.9	1.25929	0.202511	-6.21841	5.02232e-10	1.51398e-08
AT5G48450	323.389	2.27074	0.268569	-8.45494	2.79223e-17	4.28562e-15
AT5G48490	175.159	2.83543	0.537387	-5.27631	1.31808e-07	2.16714e-06
AT5G48540	226.886	1.4542	0.323119	-4.50052	6.77881e-06	6.58886e-05
AT5G49460	1018.37	1.07093	0.218785	-4.89489	9.83609e-07	1.25329e-05
AT5G49520	630.697	2.04707	0.43284	-4.72939	2.25196e-06	2.56463e-05
AT5G49560	62.6837	1.21582	0.334322	-3.63667	0.000276183	0.00161534
AT5G49800	56.3891	1.1965	0.430837	-2.77715	0.00548381	0.0192089
AT5G50370	224.109	1.03324	0.240671	-4.29316	1.7615e-05	0.0001513
AT5G50460	583.673	1.00285	0.269123	-3.72637	0.000194254	0.00119572
AT5G50720	41.2028	2.47406	0.557899	-4.4346	9.22419e-06	8.57528e-05
AT5G50810	340.536	1.2884	0.178163	-7.23159	4.77359e-13	2.81654e-11
AT5G50890	80.0665	1.18691	0.357978	-3.31558	0.000914517	0.00437674
AT5G50915	408.204	1.73573	0.442687	-3.9209	8.82201e-05	0.00060321
AT5G51100	568.969	1.10883	0.177773	-6.23732	4.45143e-10	1.36111e-08
AT5G51174	45.1986	1.03824	0.40171	-2.58456	0.00975026	0.0308039
AT5G51380	61.4164	1.06189	0.304372	-3.4888	0.000485193	0.00257266
AT5G51390	125.127	1.64659	0.34067	-4.83337	1.3424e-06	1.63289e-05
AT5G51440	417.209	2.97304	0.294539	-10.0939	5.88007e-24	3.45204e-21
AT5G51480	31.5981	2.93819	1.22951	-2.38972	0.0168613	0.047919
AT5G51530	34.2721	1.72954	0.476065	-3.63298	0.000280168	0.0016354
AT5G51550	2922.61	1.24315	0.345766	-3.59534	0.000323965	0.00184562
AT5G51790	61.1301	1.66063	0.610355	-2.72076	0.00651316	0.0221312
AT5G52050	134.078	3.15335	0.566487	-5.5665	2.59901e-08	5.10732e-07
AT5G52650	2038.3	1.18116	0.178266	-6.62585	3.45265e-11	1.3581e-09
AT5G52920	3269.63	1.06319	0.181421	-5.86032	4.61967e-09	1.09469e-07
AT5G52930	170.755	2.91825	0.483931	-6.0303	1.63653e-09	4.33264e-08
AT5G52940	670.111	5.75162	0.424541	-13.5478	8.15865e-42	6.38632e-38
AT5G52960	504.502	1.00674	0.246226	-4.08866	4.33865e-05	0.000328917
AT5G53070	290.405	1.19441	0.156121	-7.65055	2.00123e-14	1.58767e-12
AT5G53230	21.8708	3.43622	0.744927	-4.61283	3.97228e-06	4.14398e-05
AT5G53290	100.552	1.54976	0.458251	-3.38191	0.000719832	0.00359121
AT5G53650	147.637	1.18371	0.240079	-4.9305	8.20188e-07	1.06884e-05
AT5G54100	1324	2.3996	0.220557	-10.8797	1.43974e-27	1.46998e-24
AT5G54148	26.7258	2.35392	0.954874	-2.46517	0.0136949	0.0406366
AT5G54380	2277.67	1.0222	0.298326	-3.42646	0.000611506	0.00313127
AT5G54450	75.2764	3.44073	0.734516	-4.68435	2.80853e-06	3.08912e-05
AT5G54550	147.362	4.324	0.603157	-7.16894	7.55791e-13	4.25617e-11
AT5G54560	151.068	5.10492	0.702776	-7.26394	3.75975e-13	2.26967e-11
AT5G54600	3609.73	1.14549	0.168756	-6.78789	1.13782e-11	5.06051e-10
AT5G54710	2216.17	1.70629	0.414831	-4.11321	3.90194e-05	0.000299837
AT5G54970	69.9677	1.23986	0.312895	-3.96256	7.41516e-05	0.000518708
AT5G55150	48.9238	3.22994	0.61608	-5.24272	1.58223e-07	2.53795e-06
AT5G55180	524.162	1.05158	0.308127	-3.41279	0.000643004	0.00326974
AT5G55200	407.918	1.05205	0.258115	-4.07588	4.58407e-05	0.000343058
AT5G55220	2267.41	1.0949	0.170065	-6.43815	1.2094e-10	4.23887e-09
AT5G55280	900.883	1.16211	0.196336	-5.919	3.23905e-09	7.98977e-08
AT5G55620	303.838	1.27498	0.314637	-4.05223	5.07326e-05	0.000375584
AT5G55730	572.825	1.167	0.283726	-4.11313	3.90325e-05	0.000299837
AT5G56090	313.26	1.17641	0.171583	-6.8562	7.07158e-12	3.31461e-10
AT5G56120	143.304	1.48101	0.406243	-3.64564	0.00026673	0.00156904
AT5G56320	24.9492	4.24519	1.30179	-3.26103	0.00111009	0.00514571
AT5G56350	2297.03	1.30503	0.216249	-6.03487	1.59087e-09	4.23084e-08
AT5G56580	74.9434	1.88781	0.42101	-4.484	7.32551e-06	7.0502e-05
AT5G56670	1828.1	1.05423	0.154228	-6.83553	8.17012e-12	3.79168e-10
AT5G56810	43.8085	1.65985	0.441833	-3.75673	0.000172147	0.00107887
AT5G56960	19.0246	2.5267	0.723815	-3.49082	0.000481547	0.00255841
AT5G57010	62.9542	1.71401	0.68728	-2.49391	0.0126346	0.0380285
AT5G57080	35.8955	1.07278	0.39035	-2.74825	0.00599136	0.0206449
AT5G57090	23.1762	6.26735	1.91281	-3.27651	0.00105097	0.00491
AT5G57290	1133.15	1.44791	0.157261	-9.20707	3.35152e-20	1.03557e-17
AT5G57440	285.947	1.22033	0.207936	-5.86878	4.39012e-09	1.04557e-07
AT5G57560	5667.9	2.62608	0.772842	-3.39795	0.000678933	0.00341913
AT5G57785	83.5085	1.04646	0.413675	-2.52968	0.0114166	0.0349738
AT5G57980	16.9667	1.86372	0.666345	-2.79693	0.00515911	0.0182842
AT5G58400	15.6233	1.63688	0.57297	-2.85684	0.00427885	0.015678
AT5G58420	2771.1	1.23747	0.117912	-10.4948	9.12633e-26	7.14379e-23
AT5G58610	126.816	2.55911	0.318304	-8.03984	8.99547e-16	9.68993e-14
AT5G59290	1269.15	1.00524	0.172406	-5.83065	5.52108e-09	1.28878e-07
AT5G59330	9.61495	4.14836	1.48676	-2.7902	0.00526747	0.0185962
AT5G59480	330.105	1.20313	0.281994	-4.2665	1.98565e-05	0.000167549
AT5G59510	22.16	2.25776	0.541904	-4.16635	3.09512e-05	0.000244507
AT5G59520	102.542	1.75981	0.489956	-3.59177	0.000328444	0.00186752
AT5G59613	1255.34	1.21078	0.189166	-6.40063	1.5474e-10	5.28162e-09
AT5G59690	533.152	1.45632	0.306442	-4.75236	2.01058e-06	2.31216e-05
AT5G59720	24.0604	1.37381	0.560159	-2.45254	0.0141853	0.0417929
AT5G59820	500.253	1.71342	0.538291	-3.18307	0.00145722	0.00644805
AT5G59850	1284.79	1.11876	0.149535	-7.48157	7.34387e-14	5.16335e-12
AT5G59865	5.88356	6.24208	1.44506	-4.3196	1.5631e-05	0.000135818
AT5G59870	414.431	1.48188	0.361922	-4.09446	4.23148e-05	0.000322204
AT5G59890	817.589	1.31425	0.215416	-6.10099	1.05413e-09	2.91567e-08
AT5G59970	274.935	1.4623	0.306324	-4.77368	1.80887e-06	2.11542e-05
AT5G60250	443.523	1.4264	0.260762	-5.47012	4.49732e-08	8.28318e-07
AT5G60390	30483.8	1.17708	0.152716	-7.70764	1.2817e-14	1.05238e-12
AT5G60670	1111.88	1.21034	0.217566	-5.56308	2.65051e-08	5.19373e-07
AT5G60730	78.5266	2.11005	0.456838	-4.61881	3.85943e-06	4.04241e-05
AT5G60800	280.048	1.21651	0.20581	-5.91085	3.4034e-09	8.34258e-08
AT5G61170	1836.14	1.45344	0.199763	-7.27583	3.44303e-13	2.10007e-11
AT5G61350	67.4009	1.78411	0.424938	-4.19852	2.68667e-05	0.000215991
AT5G61660	54.637	1.12932	0.408421	-2.76508	0.00569094	0.0197839
AT5G61800	43.3552	1.07466	0.354428	-3.03211	0.0024285	0.00983249
AT5G61890	13.611	6.68777	1.4604	-4.57939	4.66332e-06	4.76125e-05
AT5G61900	979.823	2.24117	0.41068	-5.45721	4.83681e-08	8.88755e-07
AT5G61980	97.409	1.22157	0.283646	-4.30669	1.65718e-05	0.000143335
AT5G62480	720.347	2.94308	0.340733	-8.6375	5.74546e-18	1.05407e-15
AT5G62520	60.5801	1.87043	0.677063	-2.76256	0.00573502	0.019893
AT5G62570	1459.4	1.26782	0.269709	-4.70068	2.59295e-06	2.89402e-05
AT5G62700	2912.01	1.22416	0.153047	-7.99856	1.25884e-15	1.28401e-13
AT5G62865	206.923	1.51721	0.416745	-3.64062	0.000271982	0.00159475
AT5G62920	121.302	1.38096	0.416778	-3.31341	0.000921659	0.00440532
AT5G63140	120.957	1.41564	0.379222	-3.73302	0.0001892	0.00116917
AT5G63310	1532.98	1.39855	0.159839	-8.74971	2.13907e-18	4.29332e-16
AT5G63905	95.0172	1.17706	0.354084	-3.32425	0.000886559	0.0042662
AT5G63980	668.225	1.02872	0.193251	-5.32321	1.01949e-07	1.72236e-06
AT5G64040	6554.51	1.3104	0.355439	-3.6867	0.00022718	0.00136792
AT5G64060	125.099	2.77181	0.365044	-7.59308	3.1238e-14	2.34365e-12
AT5G64080	152.877	1.70083	0.388685	-4.37586	1.20957e-05	0.000108331
AT5G64110	311.644	1.74175	0.572396	-3.04292	0.00234296	0.00953219
AT5G64120	1477.04	1.98262	0.648467	-3.05739	0.00223273	0.0091599
AT5G64130	2074.68	1.37698	0.167995	-8.19657	2.47335e-16	3.08945e-14
AT5G64140	884.894	1.29231	0.170058	-7.59924	2.9788e-14	2.24203e-12
AT5G64310	579.768	2.57695	0.451486	-5.7077	1.14511e-08	2.47245e-07
AT5G64660	376.642	1.84911	0.36203	-5.1076	3.26269e-07	4.75887e-06
AT5G64670	498.478	1.01771	0.151721	-6.70777	1.97622e-11	8.19922e-10
AT5G64850	232.008	1.43108	0.368843	-3.87993	0.000104489	0.00069966
AT5G64870	110.428	2.16779	0.503578	-4.30477	1.67161e-05	0.000144477
AT5G64905	12.9254	3.3667	1.10352	-3.05087	0.00228178	0.00932205
AT5G65020	837.981	1.27538	0.227891	-5.59647	2.18766e-08	4.36358e-07
AT5G65070	48.8937	1.46659	0.364216	-4.0267	5.65658e-05	0.000411376
AT5G65080	76.2183	4.80105	0.558968	-8.58912	8.76362e-18	1.57096e-15
AT5G65220	4133.52	1.02325	0.183452	-5.57775	2.43655e-08	4.82441e-07
AT5G65300	111.384	1.46726	0.607151	-2.41663	0.015665	0.0451917
AT5G65390	101.866	1.19913	0.418207	-2.8673	0.00413986	0.0152496
AT5G65470	933.577	1.15002	0.278207	-4.13367	3.57009e-05	0.00027742
AT5G65880	85.1701	1.28734	0.283398	-4.54251	5.55884e-06	5.54302e-05
AT5G65920	325.683	1.14349	0.332835	-3.43561	0.000591224	0.00304467
AT5G66052	1640.15	1.83911	0.25383	-7.24543	4.31071e-13	2.56274e-11
AT5G66150	50.9256	3.14473	0.840479	-3.7416	0.000182856	0.00113418
AT5G66210	2834.67	1.15451	0.335717	-3.43894	0.000584005	0.00301278
AT5G66410	288.808	1.05919	0.169982	-6.2312	4.62886e-10	1.40439e-08
AT5G66640	162.453	1.19514	0.431511	-2.76966	0.00561151	0.0195657
AT5G66650	443.612	1.43647	0.459836	-3.12387	0.00178491	0.00764871
AT5G66750	275.291	1.23653	0.269884	-4.58169	4.61224e-06	4.72141e-05
AT5G66800	45.8904	1.8929	0.564004	-3.35618	0.000790284	0.00388167
AT5G66920	513.809	1.43623	0.366998	-3.91346	9.0982e-05	0.000619284
AT5G67220	1283.38	1.00337	0.126001	-7.96318	1.67678e-15	1.66847e-13
AT5G67260	776.997	1.09756	0.195704	-5.60827	2.04357e-08	4.11218e-07
AT5G67270	105.604	1.1219	0.373856	-3.0009	0.00269183	0.0106705
ATCG00010	633.659	1.12616	0.216899	-5.1921	2.07936e-07	3.20195e-06
ATCG00020	4.36867e+06	1.44001	0.403394	-3.56974	0.000357333	0.00200844
ATCG00040	148093	1.24251	0.257981	-4.8163	1.46248e-06	1.7567e-05
ATCG00070	28227.7	1.49181	0.210814	-7.07643	1.47911e-12	7.91205e-11
ATCG00080	27638.6	1.49999	0.492019	-3.04864	0.00229881	0.00938181
ATCG00090	13060.6	1.18986	0.26205	-4.54057	5.61017e-06	5.58235e-05
ATCG00100	7950.28	1.0147	0.359222	-2.82472	0.0047322	0.0170361
ATCG00110	2562.32	1.45483	0.612745	-2.37428	0.0175832	0.0495747
ATCG00150	53651.8	1.04252	0.237716	-4.38556	1.15686e-05	0.000104046
ATCG00210	8175.11	1.60078	0.244031	-6.55973	5.39046e-11	2.03839e-09
ATCG00220	5525.85	2.17941	0.59316	-3.67425	0.000238552	0.00142833
ATCG00240	811.92	1.45473	0.395554	-3.67769	0.000235356	0.00141171
ATCG00250	691.77	1.22683	0.28801	-4.25967	2.0473e-05	0.000171949
ATCG00260	109.817	1.21952	0.351366	-3.4708	0.000518912	0.0027267
ATCG00270	266323	1.00887	0.294031	-3.43119	0.00060095	0.00308462
ATCG00280	524513	1.27145	0.291548	-4.36104	1.29446e-05	0.000114942
ATCG00290	7649.03	1.02423	0.280142	-3.6561	0.000256085	0.00151592
ATCG00300	18528.2	1.43019	0.286889	-4.98518	6.19033e-07	8.33529e-06
ATCG00310	57.9264	1.3545	0.349063	-3.88037	0.000104296	0.000698582
ATCG00320	312.295	1.22103	0.299406	-4.07819	4.53882e-05	0.00034031
ATCG00330	125705	1.3575	0.284365	-4.7738	1.80782e-06	2.11525e-05
ATCG00340	1.02218e+06	1.1207	0.311333	-3.59968	0.000318613	0.00182221
ATCG00350	839856	1.19271	0.317281	-3.75916	0.000170487	0.00107018
ATCG00380	27071.1	1.15896	0.238604	-4.85727	1.19013e-06	1.4756e-05
ATCG00400	4040.24	1.97162	0.344597	-5.72154	1.05565e-08	2.31034e-07
ATCG00450	4430.1	1.20849	0.289939	-4.16806	3.07198e-05	0.000242975
ATCG00470	42271.1	1.37967	0.296288	-4.65652	3.21606e-06	3.47071e-05
ATCG00490	3.37182e+06	1.18393	0.27337	-4.33089	1.4851e-05	0.000129646
ATCG00510	16422.5	1.49763	0.405703	-3.69145	0.000222981	0.00134677
ATCG00520	45702.2	1.02214	0.223128	-4.58096	4.62837e-06	4.73174e-05
ATCG00530	63452.1	1.06658	0.432704	-2.46493	0.0137042	0.0406589
ATCG00540	79176.2	1.10185	0.260349	-4.23222	2.31395e-05	0.000191131
ATCG00550	18690.2	1.75568	0.317134	-5.53607	3.09332e-08	5.92984e-07
ATCG00560	37786.6	1.38621	0.281662	-4.92153	8.58687e-07	1.11222e-05
ATCG00570	60710.2	1.12812	0.215156	-5.2433	1.57732e-07	2.53179e-06
ATCG00580	113328	1.30268	0.272429	-4.78173	1.7379e-06	2.04259e-05
ATCG00590	5211.04	1.77248	0.358387	-4.9457	7.58694e-07	9.98401e-06
ATCG00600	5100.06	1.8829	0.376582	-4.99999	5.73337e-07	7.76452e-06
ATCG00610	2730.95	1.36514	0.331513	-4.1179	3.82343e-05	0.000295009
ATCG00620	5641.13	1.32352	0.278816	-4.74695	2.06507e-06	2.36787e-05
ATCG00630	17692.5	2.62955	0.47028	-5.59146	2.25174e-08	4.47736e-07
ATCG00720	150246	1.34447	0.303397	-4.43137	9.36353e-06	8.68077e-05
ATCG00730	105538	1.50805	0.315805	-4.77524	1.79497e-06	2.10336e-05
ATCG00760	6402.61	1.11988	0.207281	-5.40269	6.56505e-08	1.16562e-06
ATCG00780	31833	1.05753	0.178801	-5.91458	3.3273e-09	8.18296e-08
ATCG00790	37219.8	1.04328	0.175533	-5.94351	2.78989e-09	7.00694e-08
ATCG00800	37445.1	1.0165	0.294209	-3.45503	0.000550237	0.00286375
ATCG00810	20048.3	1.18724	0.1952	-6.08216	1.18571e-09	3.249e-08
ATCG00820	10101.8	1.03379	0.228934	-4.51569	6.31122e-06	6.18678e-05
ATCG00990	281.857	1.11856	0.272411	-4.10615	4.02308e-05	0.000307833
ATCG01000	24398.5	1.06479	0.335547	-3.17329	0.00150724	0.00663938
ATCG01010	38020	1.16204	0.3601	-3.22698	0.00125103	0.0056879
ATCG01020	11169.9	1.94798	0.374665	-5.19927	2.00074e-07	3.10869e-06
ATCG01050	104047	1.119	0.33512	-3.3391	0.0008405	0.00408656
ATCG01070	18289.6	1.4809	0.460951	-3.2127	0.00131492	0.00593129
ATCG01080	40820.9	1.17212	0.333591	-3.51364	0.000442013	0.00238233
ATCG01140	280.985	1.11169	0.269895	-4.11897	3.80563e-05	0.000293779
ATCG01310	42205.1	1.03335	0.176018	-5.87069	4.33979e-09	1.03463e-07
ATMG00010	256.867	1.26842	0.356783	-3.55517	0.00037774	0.00209456
ATMG00080	27770.7	1.01239	0.155315	-6.51833	7.10966e-11	2.61687e-09
ATMG00100	101.696	1.12908	0.200859	-5.62125	1.8958e-08	3.84447e-07
ATMG00120	350.313	1.06633	0.392712	-2.7153	0.00662166	0.0224479
ATMG00230	20.4411	1.41434	0.468009	-3.02203	0.00251085	0.010098
ATMG00240	54.7944	1.29336	0.463973	-2.78757	0.00531053	0.0187107
ATMG00260	147.457	1.26297	0.339198	-3.72342	0.000196543	0.00120733
ATMG00270	15093.2	1.45573	0.215771	-6.74664	1.51311e-11	6.49587e-10
ATMG00280	2057.87	1.48096	0.341455	-4.3372	1.44309e-05	0.000126306
ATMG00285	7881.41	1.22462	0.183476	-6.67452	2.48035e-11	1.00424e-09
ATMG00290	12189.8	1.64204	0.154126	-10.6539	1.67275e-26	1.45486e-23
ATMG00300	616.858	1.07923	0.253377	-4.25939	2.04981e-05	0.000172036
ATMG00320	114.539	1.51031	0.23394	-6.45597	1.07527e-10	3.80278e-09
ATMG00380	80.849	1.24483	0.363429	-3.42524	0.00061426	0.00314194
ATMG00430	187.728	1.0848	0.355499	-3.05148	0.00227717	0.00931453
ATMG00440	248.092	1.07715	0.34955	-3.08154	0.0020593	0.00860014
ATMG00450	187.056	1.13445	0.409951	-2.76728	0.00565254	0.0196796
ATMG00470	93.2408	1.38562	0.386099	-3.58877	0.000332241	0.00188546
ATMG00490	2332.7	1.33266	0.393534	-3.3864	0.000708174	0.00354585
ATMG00510	48620.9	1.0635	0.185309	-5.73909	9.51888e-09	2.11678e-07
ATMG00513	32477.5	1.01526	0.209479	-4.84658	1.25607e-06	1.54321e-05
ATMG00516	15219.8	1.31585	0.215665	-6.10134	1.05183e-09	2.91355e-08
ATMG00520	25565.1	1.20499	0.234199	-5.14516	2.67292e-07	3.99543e-06
ATMG00600	308.794	1.78908	0.284914	-6.27938	3.39933e-10	1.07006e-08
ATMG00610	850.166	1.77336	0.16316	-10.8689	1.62203e-27	1.58709e-24
ATMG00665	774.005	1.09891	0.371316	-2.95949	0.00308144	0.01195
ATMG00680	264.39	1.34214	0.34913	-3.84423	0.00012093	0.000794129
ATMG00690	13199	1.68047	0.206511	-8.13745	4.03703e-16	4.64714e-14
ATMG00700	113.84	1.05168	0.189246	-5.55719	2.74154e-08	5.33827e-07
ATMG00710	171.072	1.42857	0.312658	-4.5691	4.89815e-06	4.97076e-05
ATMG00760	137.556	1.09285	0.44217	-2.47156	0.0134527	0.0400483
ATMG00770	80.6332	1.08108	0.383443	-2.81939	0.0048115	0.0172818
ATMG00790	14.9925	1.34524	0.533776	-2.52023	0.0117279	0.035767
ATMG00810	1106.53	1.27566	0.181993	-7.00936	2.39406e-12	1.2275e-10
ATMG00820	413.807	1.45291	0.232478	-6.24968	4.1129e-10	1.27083e-08
ATMG00830	6063.81	1.7881	0.210633	-8.48917	2.08121e-17	3.30223e-15
ATMG00840	182.226	1.35603	0.333142	-4.07044	4.69247e-05	0.000350599
ATMG00850	145.488	1.34961	0.408029	-3.30762	0.000940922	0.00448097
ATMG00860	223.351	1.44823	0.382938	-3.78189	0.00015564	0.000989952
ATMG00870	254.604	1.24488	0.499763	-2.49094	0.0127405	0.0382885
ATMG00880	140.099	1.6229	0.49796	-3.2591	0.00111768	0.00517681
ATMG00890	117.758	1.32542	0.391807	-3.38284	0.000717408	0.00358064
ATMG00900	1313.89	1.16553	0.217369	-5.36201	8.23032e-08	1.42419e-06
ATMG00950	23.1297	1.60146	0.407344	-3.93146	8.443e-05	0.000580917
ATMG01030	135.004	1.71798	0.34765	-4.94168	7.74522e-07	1.01723e-05
ATMG01040	158.967	2.04855	0.306819	-6.67671	2.44358e-11	9.91063e-10
ATMG01050	593.404	1.61032	0.337053	-4.77766	1.77346e-06	2.08135e-05
ATMG01060	81.9302	1.1444	0.394304	-2.90232	0.00370415	0.0139194
ATMG01100	148.472	1.23137	0.350675	-3.51142	0.000445719	0.00239735
ATMG01110	372.625	1.46957	0.283172	-5.18968	2.10659e-07	3.23962e-06
ATMG01120	11677.3	1.45876	0.424929	-3.43295	0.000597058	0.00306866
ATMG01130	5737.58	1.42263	0.210512	-6.75794	1.39969e-11	6.08683e-10
ATMG01140	250.842	1.08378	0.352143	-3.07767	0.00208629	0.00867889
ATMG01150	189.042	1.0693	0.35322	-3.02729	0.00246754	0.00995792
ATMG01230	231.526	1.11481	0.310561	-3.58966	0.00033111	0.00188054
ATMG01240	77.7	1.21158	0.380521	-3.184	0.00145257	0.00643235
ATMG01270	2034.58	1.19214	0.214779	-5.55057	2.84732e-08	5.50772e-07
ATMG01275	5505.48	1.86974	0.195532	-9.5623	1.15165e-21	4.52909e-19
ATMG01280	8807.7	1.31011	0.17561	-7.46034	8.63007e-14	5.96058e-12
ATMG01290	82.9825	1.02944	0.285424	-3.6067	0.000310111	0.00178227
ATMG01350	2254.59	1.38821	0.196971	-7.0478	1.81766e-12	9.57043e-11
ATMG01400	242.272	1.13837	0.428178	-2.65864	0.00784574	0.0257933
ATMG01410	235.33	1.43902	0.35018	-4.10939	3.9671e-05	0.000304244
ATMG09740	32.1706	1.71905	0.45035	-3.81714	0.000135007	0.000875794
ENSRNA049492773	94.9526	1.25251	0.357469	-3.50384	0.000458608	0.00245654
ENSRNA049492795	332.448	1.1267	0.272039	-4.14166	3.448e-05	0.000268823
ENSRNA049492801	334.476	1.13311	0.267911	-4.22944	2.34274e-05	0.000192898
ENSRNA049492805	67.0318	1.3293	0.345958	-3.84238	0.000121847	0.000799699
ENSRNA049493516	21.4854	2.52368	1.04224	-2.42139	0.0154614	0.0447033
ENSRNA049493758	31.9286	2.20257	0.503997	-4.37021	1.24125e-05	0.000110787
ENSRNA049493772	44.6906	2.21491	0.722683	-3.06484	0.00217785	0.00898497
ENSRNA049493792	142.942	1.51773	0.423688	-3.58219	0.000340728	0.00192663
ENSRNA049493837	89094.4	1.13983	0.302368	-3.76969	0.000163453	0.00103297
ENSRNA049493892	109.074	1.34224	0.429617	-3.12428	0.00178243	0.0076437
ENSRNA049494524	12.0524	2.96109	1.02789	-2.88075	0.00396727	0.0147154
ENSRNA049494578	1253.34	8.49826	2.01203	-4.22372	2.40307e-05	0.000197243
ENSRNA049494580	1827.79	9.29591	2.01307	-4.61777	3.8789e-06	4.05738e-05
ENSRNA049494779	21.8677	6.38906	1.41278	-4.52233	6.11639e-06	6.02986e-05
ENSRNA049494991	3319.95	1.0929	0.271306	-4.02829	5.6183e-05	0.000409226
ENSRNA049495700	54.8939	6.76485	2.10501	-3.2137	0.00131037	0.00591675
ENSRNA049758100	37.4542	1.01503	0.357826	-2.83667	0.00455866	0.0165075
AT1G01010	192.727	-1.17469	0.23914	4.91215	9.0083e-07	1.15597e-05
AT1G01310	22.3126	-1.62894	0.681843	2.38902	0.0168932	0.0479884
AT1G01420	159.388	-1.27315	0.293015	4.345	1.39275e-05	0.000122561
AT1G01520	49.2301	-1.70497	0.612641	2.78298	0.0053862	0.0189262
AT1G01660	31.3328	-1.48954	0.515362	2.89028	0.00384896	0.0143446
AT1G01670	59.4141	-1.80958	0.316653	5.71471	1.09893e-08	2.3939e-07
AT1G01700	100.566	-1.62471	0.323241	5.02632	4.99991e-07	6.93262e-06
AT1G01830	541.842	-1.22175	0.155221	7.87101	3.51788e-15	3.25237e-13
AT1G02010	488.61	-1.00867	0.29667	3.39997	0.000673932	0.00339758
AT1G02065	92.1361	-1.65125	0.466032	3.54321	0.000395288	0.00216983
AT1G02190	33.864	-4.28102	1.09855	3.89696	9.74091e-05	0.000657694
AT1G02300	492.769	-1.03366	0.282207	3.66279	0.000249487	0.00148455
AT1G02310	69.4723	-2.27418	0.488097	4.65929	3.17307e-06	3.43221e-05
AT1G02470	182.275	-1.28691	0.408034	3.15392	0.00161095	0.00702613
AT1G02620	29.2691	-5.16077	1.30761	3.94671	7.92312e-05	0.000549819
AT1G02850	5244.89	-1.61434	0.40033	4.03253	5.51788e-05	0.000403539
[truncated: 1,283 more rows]

## Sheet: Table S7 DEGs otp87
Supplemental Table 7 The lists of DEGs detected in otp87
[truncated: 2,456 more rows]

[truncated: 12 more sheets: Table S8 DEGs rpoTmp, Table S9 DEGs rppr5, Table S10 DEGs wtf9, Table S11 DEGs crs1, Table S12 DEGs otp51, Table S13 GO ndufv1, Table S14 GO otp87, Table S15 GO rpoTmp, Table S16 GO rppr5, Table S17 GO wtf9, Table S18 DEGs list of commonGO, Table S19 Primer List]
